# Supplementary material for: Geochronology and geochemistry data for the Elbrus, Tyrnyauz, and Chegem magmatic centers, Greater Caucasus, Russia
Source: Data Brief. 2021 Feb 20;35:106896. doi: 10.1016/j.dib.2021.106896 (PMC7937556; doi:10.1016/j.dib.2021.106896)
Supplement: Supplementary file 1 [file mmc1.xlsx]

## Sheet: Suppl Table 1 LAICPMS Results
Supplementary Table A1: Results of LA-ICP-MS dating of zircons and trace element analyses of zircons
	Isotopic Ratios							Dates (Ma)							Composition from U-Th-Pb isotopic data							Trace element concentrations (ppm)										aTiO2=0.5
Sample	207Pb/235U	2SE	206Pb/238U	2SE	207Pb/206Pb	2SE		207Pb/235U	2SE	206Pb/238U	2SE	206Pb/238U Th-corr	2SE		U (ppm)	2SE	Th (ppm)	2SE	Th/U	2SE		Na	2SE	Al	2SE	P	2SE	Ti	2SE	Ti corr	2SE corr	Ti-in-zirc T °C	Fe	2SE	Y	2SE	Zr	2SE	Nb corr	2SE corr	Ba	2SE	La	2SE	Ce	2SE	Pr	2SE	Nd
Session 1 (Q-ICP-MS)
Chegem caldera
CG-C-56 (porphyry intrusion)		Age IDTIMS (preferred) 2.9181±0.0014 Ma, recalculated Ar-Ar age from Gazis et al. (1995): 2.87±0.12 Ma
CG_C_56_1	0.00298	0.00048	0.000414	1.1e-05	0.0507	0.0083		3.01	0.49	2.669	0.07	2.756	0.0724028		8520	180	1364	38	0.164528	0.079		42.5	1.7	97.3	4.4	1976	49	2.04	0.4	2.51354	0.492852	684.994	48.8	7.6	5610	120	418200	6600	42.346	1.88425	0	1	34	10	73	18	6.5	1.8	23.4
CG_C_56_2	0.0125	0.0037	0.000519	3.6e-05	0.216	0.096		12.3	3.7	3.34	0.23	3.427	0.236112		666	14	410.7	7.8	0.63012	0.017		36	3.6	5.45	0.96	3260	330	2.28	0.37	2.80926	0.455888	694.323	98	13	780	13	420100	7400	2.006	0.2295	0	1	73.7	7.4	189	16	19.6	1.9	83.3
CG_C_56_3	0.0047	0.0044	0.000431	4.5e-05	-0.02	0.11		4.2	4.3	2.78	0.29	2.867	0.299197		522	34	199.4	6.7	0.406504	0.089						260	14	4.06	0.46	5.00245	0.56678	745.788			730	14	411900	6600	2.646	0.33516			0.016	0.016	12.79	0.43			0.77
CG_C_56_4	0.0045	0.0063	0.000488	7.1e-05	-0.11	0.23		3.1	6.1	3.14	0.45	3.227	0.462589		326.5	3.6	176.6	2.3	0.549451	0.028		3.59	0.78			669	64	2.4	0.5	2.95711	0.616065	698.687	66	12	584	14	380700	7500	1.596	0.3192			7.3	1.1	35.1	2.5	2	0.35	8.8
CG_C_56_5	0.0045	0.0041	0.000449	4.9e-05	-0.09	0.12		4.7	4.1	2.89	0.31	2.977	0.319453		582	31	710	79	1.04275	0.049		0.87	0.41	2.28	0.97	335	21	6.75	0.84	8.31688	1.03499	795.89	28.7	8.4	2020	110	433900	8300	2.336	0.399465	0	1			43.7	5.2	0.375	0.073	5.96
CG_C_56_6	0.007	0.0056	0.000384	5.8e-05	-0.01	0.25		6.8	5.6	2.48	0.37	2.567	0.383101		669	12	382.5	5.5	0.58072	0.031		1.27	0.63	1.6	1.3	252	47	2.63	0.61	3.2405	0.751599	706.57			717	16	464000	11000	1.836	0.335342			7.4	3	42.3	7.9	1.54	0.68	8.2
CG_C_56_7	0.0017	0.003	0.000436	3.8e-05	-0.12	0.1		1.5	3	2.81	0.25	2.897	0.257861		493	10	357.4	8.4	0.747384	0.014		5.87	0.61	13.5	1.4	180	14	3.68	0.39	4.53424	0.480531	736.64	55.6	7	1243	25	411800	6200	1.096	0.151172	0	1	0.142	0.043	20.52	0.6	0.219	0.042	4.02
CG_C_56_8	0.0043	0.0044	0.000414	4.3e-05	0.15	0.19		3.8	4.4	2.67	0.28	2.757	0.289245		361	3.5	199.6	2.1	0.570451	0.022						175	12	3.55	0.43	4.37406	0.529816	733.332			607	11	418800	6900	1.696	0.198556					19.06	0.5			0.65
CG_C_56_9	0.00309	0.00052	0.000412	1.1e-05	0.0534	0.0092		3.13	0.53	2.654	0.072	2.741	0.0744812		9500	120	1990	25	0.214316	0.067		3.73	0.66			812	26								4737	91	365800	7200	81.446	2.68832					23.3	0.87			0.83
CG_C_56_10	0.00329	0.00034	0.000415	7.9e-06	0.0574	0.0062		3.33	0.34	2.675	0.051	2.762	0.0527797		10500	340	2011	46	0.196928	0.067		30.8	1.7	217	16	2280	130	13	1.1	6.01769	0.875343	763.446	231	19	5490	210	388900	5800	117.046	6.7795	13.7	2	144	14	366	33	40.8	3.9	183
CG_C_56_11	0.00317	0.00034	0.0004331	7.8e-06	0.0539	0.0059		3.21	0.34	2.791	0.05	2.878	0.0516796		11420	200	1378	28	0.123411	0.067		34.9	1.7	79.1	3.1	1604	24	3.72	0.4	4.58352	0.492852	737.638	51.8	5.9	6399	94	396500	6400	74.546	1.79149			4.19	0.54	21.8	1	0.56	0.085	2.85
CG_C_56_12	0.0007	0.0055	0.000392	5.7e-05	-0.3	0.15		0.1	5.5	2.53	0.36	2.617	0.3725		292.3	7.3	135.6	3.2	0.468165	0.035						131	13	2.37	0.39	2.92015	0.480531	697.613			601.5	9.8	423100	6100	1.526	0.194809					14.59	0.46			0.23
CG_C_56_13	0.01	0.0069	0.000408	5.9e-05	0.16	0.27		9.1	6.8	2.63	0.38	2.717	0.392691		317.1	6.1	219.9	6	0.698324	0.024		3.7	0.49	11.3	1.1	178	17	4.53	0.57	5.58155	0.702314	756.183			841	31	433400	7600	1.066	0.165155	0	1	0.67	0.17	17.69	0.94	0.244	0.067	2.31
CG_C_56_14	0.002	0.0076	0.000445	7.1e-05	0.07	0.2		0.4	7.5	2.87	0.46	2.957	0.474065		185.8	2.2	89.5	1.2	0.491642	0.032				1.8	0.64	170	12	8.83	0.64	3.87971	0.588563	722.459			487	10	406200	6500	0.636	0.115636	0	1	0	1	9.09	0.31			0.53
CG_C_56_15	1.613	0.099	0.0852	0.0019	0.1359	0.0086		988	40	527	11	527.087	11.0019		502	18	114.4	5	0.229885	0.18		26.6	4.2	84	16	210	30	13.3	3.1	16.3873	3.8196	870.943	106	36	475	20	361000	12000	1.826	0.670092	0	1	0.2	0.13	10.38	0.89	0.087	0.074
CG_C_56_16	0.0071	0.0029	0.000483	3.3e-05	0.103	0.054		7.1	2.9	3.11	0.21	3.197	0.215996		858	13	465.6	6.3	0.552181	0.023		2.29	0.53			732	87	3.21	0.48	3.95514	0.591422	724.189			1033	17	393200	6700	5.066	0.514077	0	1	2.83	0.65	31.3	1.7	0.94	0.22	4.9
CG_C_56_17	0.00221	0.00059	0.000428	1.4e-05	0.04	0.011		2.24	0.59	2.756	0.09	2.843	0.0929621		4898	48	871	10	0.182949	0.087		12.58	0.85	32.5	2	923	29	4.23	0.57	5.21191	0.702314	749.656			3207	59	431300	7100	30.946	1.18643			1.09	0.23	17	0.64	0.256	0.061	1.48
CG_C_56_18	0.0011	0.004	0.000419	4.8e-05	-0.14	0.12		0.7	4	2.7	0.31	2.787	0.32011		373.2	5.1	187.6	2.6	0.510986	0.026						136	11	2.05	0.34	2.52587	0.418924	685.401			558	10	418700	6600	1.526	0.178574	0	1			16.73	0.44			0.49
CG_C_56_19	0.00304	0.00057	0.000409	1.3e-05	0.056	0.011		3.08	0.57	2.638	0.082	2.725	0.0848253		7930	130	1249	14	0.159236	0.12		21.3	1.5	59.5	4.1	1369	45	4.24	0.63	5.22423	0.776242	749.879	63.8	9.9	4940	110	430500	8700	41.646	1.98314	0	1	9.6	1.6	28.7	2.6	1.37	0.28	6.7
CG_C_56_20	-0.0007	0.0032	0.000417	4.3e-05	-0.18	0.12		-1	3.2	2.69	0.28	2.777	0.289177		430.9	7.6	251.9	3.3	0.595593	0.02						171	11	2.98	0.33	3.67175	0.406603	717.542			608.4	9.8	407400	5800	1.596	0.180062					19.98	0.49	0.054	0.023	0.83
CG_C_56_21	0.00342	0.00038	0.0004159	8.3e-06	0.058	0.0066		3.47	0.39	2.681	0.053	2.768	0.0548409		14480	700	1970	110	0.135135	0.12		92.7	5.7	248	16	1325	35	6.7	0.67	8.25527	0.825527	795.122	148	16	5940	220	437800	7600	99.646	6.37734	0	1	2.18	0.38	21	1	0.62	0.1	3.84
CG_C_56_22	0.0024	0.0019	0.000463	2.8e-05	0.059	0.043		2.3	1.9	2.98	0.18	3.067	0.185376		1202	40	732	30	0.611995	0.023						172	13	2	0.38	2.46426	0.468209	683.352			941	18	431000	7700	3.236	0.360557					20.91	0.65			0.74
CG_C_56_24	0.0031	0.0015	0.00046	2.2e-05	0.039	0.025		3.1	1.5	2.96	0.14	3.047	0.144236		1511	55	453	11	0.306937	0.059						246	13	2.03	0.36	2.50122	0.443567	684.586			1003	30	391500	5700	8.566	0.624204	0	1			14.79	0.45			0.122
CG_C_56_25	0.00368	0.00092	0.000427	1.9e-05	0.061	0.016		3.72	0.93	2.75	0.12	2.837	0.123917		8010	120	1258	22	0.16129	0.12		24.9	1.7	38.9	4.2	867	39	1.68	0.52	2.06998	0.640707	669.134	66	11	3749	99	406000	12000	46.946	2.18353			0.184	0.095	12.04	0.71	0	1	0.51
CG_C_56_26	0.002	0.0023	0.000393	3.1e-05	0.025	0.073		2	2.3	2.53	0.2	2.617	0.206998		724.6	7.7	483.9	4.3	0.681199	0.02		0.83	0.34	2.49	0.76	245	15	4.48	0.51	5.51994	0.628386	755.12	14.5	6.9	1013	18	387500	6900	3.216	0.351328					22.76	0.65	0.01	0.012	1.09
CG_C_56_27	0.1291	0.0085	0.01528	0.0003	0.0612	0.0043		122.4	7.6	97.8	1.9	97.887	1.90181		1178	18	534.5	7.3	0.465549	0.032		28.7	2.8	66.5	7.4	324	14	5.7	1.1	7.02314	1.35534	778.688	79	22	1210	24	393100	6200	4.926	0.466477	0.13	0.27	0.95	0.16	24.34	0.74	0.341	0.066	2.06
CG_C_56_28	-0.0065	0.0061	0.000363	7.4e-05	-0.29	0.24		-6.9	6.1	2.34	0.48	2.427	0.497967		400.5	7.1	270.6	4.8	0.693481	0.033				3.1	1.5	215	25	4.97	0.97	6.12368	1.19517	765.146			728	21	456000	11000	1.156	0.267947			0.44	0.26	22.1	1.2	0.116	0.068	0.84
CG_C_56_29	0.00301	0.0003	0.000429	8.1e-06	0.0512	0.0051		3.05	0.3	2.765	0.052	2.852	0.0537572		25980	250	5816	61	0.229148	0.058		71.4	2.9	195.9	6.9	1917	37	7.14	0.73	8.79741	0.899455	801.73	112	11	10810	160	414700	7900	196.646	3.99281	0	1	16.6	1.6	63.3	2.9	3.23	0.3	14.2
CG_C_56_30	0.0008	0.0047	0.000478	5.4e-05	-0.14	0.12		-0.3	4.6	3.08	0.35	3.167	0.360007		294.7	7.8	159.5	4.7	0.547645	0.028				1.36	0.55	156	11	3.38	0.41	4.1646	0.505173	728.855			442.1	8.5	408700	6300	0.876	0.135317					15.05	0.52	0	1	0.23
CG_C_56_31	0.00355	0.00032	0.000416	7.2e-06	0.0607	0.0057		3.62	0.32	2.681	0.047	2.768	0.0486462		15500	220	3150	120	0.198807	0.14		375	22	956	63	1962	39	21.6	1.7				890	120	6683	88	391700	5900	91.046	2.29109	3.4	0.94	10.85	0.88	45.3	2.1	3.91	0.32	23.5
CG_C_56_32	0.0058	0.0023	0.000558	3.5e-05	0.089	0.037		5.8	2.3	3.6	0.23	3.687	0.235679		1017	49	258	13	0.261097	0.056				1.53	0.69	199	13	4.12	0.57	5.07637	0.702314	747.168			723	23	425100	7500	9.286	0.69356	0	1			14.52	0.46			0.36
CG_C_56_33	-0.0004	0.0033	0.000455	4.5e-05	-0.07	0.11		-0.7	3.3	2.93	0.29	3.017	0.298732		548	21	278	13	0.513347	0.036		2.18	0.43	6.27	0.83	172	12	3.32	0.48	4.09067	0.591422	727.23			836	19	420000	7000	1.656	0.230687					14.93	0.48	0.024	0.017	0.57
CG_C_56_34	-0.0018	0.0044	0.000455	5.1e-05	0.11	0.18		-2.3	4.4	2.93	0.33	3.017	0.33992		310.4	8.1	166.9	4.2	0.548847	0.025						177	12	3.49	0.42	4.30013	0.517494	731.772			617	14	407200	6100	1.536	0.195048					16.7	0.55			0.74
CG_C_56_35	-0.0018	0.005	0.000516	7.2e-05	0.05	0.18		-2.2	5	3.32	0.47	3.407	0.482437		417.1	6.8	289.3	4.7	0.711744	0.028		1.54	0.68			484	87	7.14	0.88	8.79741	1.08427	801.73	35.6	7.9	1066	21	440700	8000	0.896	0.186368	0	1	3.1	1.1	21.5	2.2	1.23	0.31	8.9
CG_C_56_36	-0.0006	0.0051	0.000471	5.6e-05	-0.01	0.16		-1.4	5.1	3.04	0.36	3.127	0.370424		268.2	5.1	135.6	2.4	0.520021	0.024						159	10	3.38	0.4	4.1646	0.492852	728.855			580.1	9.6	415900	6200	1.406	0.167761					16.36	0.48	0	1	0.61
CG_C_56_37	0.0034	0.0015	0.000476	2.3e-05	0.078	0.034		3.4	1.5	3.07	0.15	3.157	0.154372		1161	43	471	11	0.410004	0.057						210	11	2.69	0.36	3.31443	0.443567	708.533	53.4	5.9	1179	20	415900	6700	6.176	0.520184	0	1			21.39	0.72			0.82
CG_C_56_38	0.0041	0.0049	0.000408	4.9e-05	0.04	0.16		3.5	4.8	2.63	0.31	2.717	0.320376		316.7	5.9	161.4	3.3	0.519211	0.027						164	12	3.02	0.43	3.72103	0.529816	718.728			591	12	410900	6300	1.256	0.163826					17.65	0.49	0	1	0.81
CG_C_56_39	0.00285	0.00028	0.0004258	7e-06	0.0482	0.0049		2.88	0.28	2.744	0.045	2.831	0.0465477		13370	190	1836	23	0.140627	0.058		92	4.5	233	12	2263	30	6.64	0.58	8.18134	0.714635	794.194	166	17	8080	110	395400	5800	91.246	1.99227			1.63	0.18	17.54	0.58	0.592	0.081	3.78
CG_C_56_40	-0.0055	0.0072	0.000441	9.2e-05	-0.12	0.21		-6.1	7.2	2.84	0.59	2.927	0.608195		357.7	6.2	154.9	3.1	0.442087	0.052		0.34	0.59	1.3	1	132	24	2.01	0.56	2.47658	0.689993	683.765	2.8	9.8	626	16	452000	11000		0	0	1	0.19	0.12	16.94	0.67	0.107	0.052	0.8
CHEG-1 (Ignimbrite, lower portion), Chegem				Age IDTIMS (preferred) 2.924±0.0011 Ma, recalculated Ar-Ar ages from Gazis et al. (1995): 2.84±0.12 Ma, 2.88±0.12 Ma, 2.86±0.26 Ma
CHEG_1_1	0.0114	0.0044	0.000417	3.9e-05	0.63	0.23		10.9	4.3	2.69	0.25	2.777	0.258207		486	22	263	16	0.539957	0.039		46.3	9.1	101	22	751	68	2.99	0.42	3.68407	0.517494	717.84	22.7	7.3	954	37	402500	6800	1.406	0.167761	0	1	5.03	0.76	28	1.8	1.36	0.2	7.63
CHEG_1_2	0.0072	0.0045	0.000517	4.3e-05	-0.1	0.15		7.4	4.6	3.33	0.28	3.417	0.287436		357.6	3.9	173	1.9	0.490196	0.025		1.28	0.38			346	35	1.93	0.29	2.37801	0.357318	680.412			620.6	9.9	401500	5900	1.786	0.200299			2.37	0.44	22.6	1.1	0.6	0.11	2.78
CHEG_1_3	0.0071	0.0053	0.000408	4.9e-05	1.28	0.44		6.3	5.2	2.63	0.32	2.717	0.330707		313.2	8.9	159.2	7.5	0.508388	0.049						151	13	2.49	0.32	3.068	0.394282	701.843			688	29	402700	6200	1.316	0.173365	0	1			14.39	0.53	0.042	0.019	0.79
CHEG_1_4	0.0084	0.0089	0.000491	7.7e-05	-1.9	3.3		7.3	8.8	3.17	0.49	3.257	0.503569		310.2	5.2	148.2	2.6	0.478927	0.034		2.56	0.55			592	28	3.33	0.55	4.10299	0.677671	727.503			532	11	437300	7900	1.326	0.221			6.61	0.61	30.4	1	1.63	0.18	6.05
CHEG_1_5	0.00361	0.00075	0.000452	1.4e-05	0.061	0.013		3.64	0.76	2.914	0.089	3.001	0.0917782		3680	140	2210	140	0.567215	0.058		83.3	9.6	191	23	385	14	5.1	0.52	6.28386	0.640707	767.671	16.9	6.6	1987	40	392700	6800	12.926	0.710541			0.77	0.1	26.24	0.72	0.51	0.071	3.89
CHEG_1_6	0.0017	0.0018	0.000444	2.4e-05	0.063	0.054		1.6	1.9	2.86	0.15	2.947	0.154684		1058	15	732.8	6.9	0.699301	0.02						222	12	2.87	0.35	3.53621	0.431245	714.213			1126	18	399500	6400	3.746	0.310644	0	1	0	1	33.77	0.82	0.084	0.025	1.23
CHEG_1_7	0.0066	0.0057	0.000416	6e-05	1.74	0.86		6.1	5.7	2.68	0.39	2.767	0.402781		416	15	330	13	0.801282	0.017						183	16	3.76	0.59	4.63281	0.726957	738.628			1282	37	438000	8100	1.046	0.179314			0	1	24.82	0.85	0.153	0.041	3.02
CHEG_1_8	0.0045	0.0033	0.000466	3.3e-05	0.51	0.22		4.2	3.3	3	0.21	3.087	0.216211		792	64	415	23	0.592417	0.053						203	12	2.61	0.34	3.21586	0.418924	705.908			1377	57	403000	6200	1.866	0.20173					19.92	0.57	0.06	0.021	1.71
CHEG_1_9	0.0031	0.0023	0.00041	3.1e-05	0.061	0.05		3.1	2.3	2.64	0.2	2.727	0.206712		1106	20	794	15	0.727802	0.021		1.68	0.57	4.8	1.2	184	19	2.54	0.59	3.12961	0.726957	703.556	165	11	1689	39	389700	7400	5.526	0.535684	0	1			40.5	1.1	0.098	0.044	1.82
CHEG_1_10	0.0072	0.0084	0.00035	6.3e-05	-0.3	1		5.2	8.2	2.25	0.41	2.337	0.425974		200.6	4.6	104.8	2.8	0.529661	0.026				1.74	0.63	126	12	4.3	0.42	5.29816	0.517494	751.212			423.9	8.7	401300	6400	0.946	0.130985	0	1	0	1	14.46	0.45			0.113
CHEG_1_11	0.01	0.0053	0.000461	5.3e-05	-0.4	0.6		9.7	5.3	2.97	0.34	3.057	0.350081		571	16	702	23	1.22699	0.014		54.5	2.6	117.8	8.7	551	26	9.06	0.89	11.1631	1.0966	827.216	322	15	3525	96	435200	8600	5.186	0.486773	0	1	0.92	0.16	52.4	1.7	1.03	0.12	15.6
CHEG_1_12	-0.0004	0.0062	0.000538	6.5e-05	-2	1		-1.1	6.1	3.46	0.42	3.547	0.430682		387.7	8.3	205	4.9	0.539957	0.026						235	14	7.16	0.72	8.82205	0.887133	802.022	123	14	1112	20	430300	6800	3.106	0.314191	0	1			21.64	0.76	0.032	0.021	1.18
CHEG_1_13	0.0081	0.0049	0.000427	5e-05	-3	1.7		7.7	4.9	2.75	0.32	2.837	0.330245		602	49	361	35	0.581058	0.036						300	22	3.58	0.49	4.41102	0.603744	734.104			915	74	423700	6800	1.236	0.209887			1.28	0.32	21.7	1	0.415	0.083	4.09
CHEG_1_14	0.014	0.0063	0.000441	5.3e-05	0.6	0.75		12.9	6.2	2.84	0.34	2.927	0.350536		286.4	5.1	169.9	3.3	0.601323	0.02						158	13	3.72	0.4	4.58352	0.492852	737.638			620	10	405900	6000	1.596	0.188246					17.13	0.45	0	1	0.55
CHEG_1_15	0.00353	0.00094	0.000445	1.6e-05	0.059	0.016		3.57	0.95	2.86	0.11	2.947	0.113467		3343	97	2618	52	0.794281	0.023						618	20	5.66	0.61	6.97385	0.751599	777.984	27.5	8	3791	87	430800	8000	5.366	0.440913	0	1	0.479	0.095	70	1.9	0.522	0.079	8.77
CHEG_1_16	0.0067	0.0023	0.000458	2.9e-05	0.134	0.05		6.6	2.3	2.95	0.18	3.037	0.185429		884.1	9.5	538.2	5.6	0.615006	0.016						197	11	1.99	0.3	2.45194	0.369639	682.938	16.1	6.5	898	13	401600	6100	2.976	0.259171	0	1	0	1	22.18	0.57			0.56
CHEG_1_17	0.0033	0.0061	0.000443	6.1e-05	-0.41	0.47		2.9	6.1	2.86	0.39	2.947	0.401985		324.4	4.4	160.4	2.1	0.498753	0.039						164	19	1.93	0.45	2.37801	0.554458	680.412			695	13	368900	6300	1.386	0.246931	0	1			14.17	0.54			0.8
CHEG_1_18	0.0058	0.0032	0.000433	3.9e-05	-0.16	0.24		5.8	3.2	2.79	0.25	2.877	0.257917		487.1	9.8	287.6	5.5	0.600601	0.016						164	14	1.9	0.32	2.34105	0.394282	679.125			622	10	390100	5800	1.826	0.209404	0	1			19.26	0.5			0.56
CHEG_1_19	0.0111	0.0051	0.000501	5.3e-05	0.24	0.13		11	5.1	3.23	0.34	3.317	0.349279		1230	72	1108	78	0.917431	0.027		118	22	293	57	940	100	5.9	1.1	7.26957	1.35534	782.152			3670	170	463000	14000	4.916	0.606338	0	1	6.6	1.4	73.2	6.1	2.59	0.41	21.2
CHEG_1_20	0.013	0.013	0.000438	8.7e-05	0.85	0.61		12	13	2.82	0.56	2.907	0.577398		418	22	257	13	0.623441	0.054						191	32	3.3	1.1	4.06603	1.35534	726.683			835	27	475000	21000	1.096	0.423283	0	1	0	1	22.5	2	0.1	0.069	1.37
CHEG_1_21	0.0028	0.0019	0.000417	2.3e-05	0.107	0.061		2.9	1.9	2.69	0.15	2.777	0.154972		1260	110	368	21	0.30581	0.12						407	28	1.47	0.26	1.81123	0.320354	658.528			1188	62	413100	5900	4.866	0.475414					12.49	0.46			0.43
CHEG_1_22	0.006	0.0038	0.000395	4.3e-05	-1.94	0.71		5.6	3.8	2.54	0.28	2.627	0.289712		408.3	4.4	176.3	2.1	0.435161	0.029				2.67	0.67	127	12	2.09	0.29	2.57515	0.357318	687.01			670.1	8.4	407700	5700	2.106	0.205463	0	1			16.14	0.44	0	1	0.071
CHEG_1_23	0.0026	0.0045	0.000491	6.7e-05	0.01	0.12		2.5	4.5	3.16	0.43	3.247	0.44196		860	27	914	34	1.0627	0.026				1.8	1.2	354	28	4.24	0.83	5.22423	1.02267	749.879			2036	63	439600	8700	3.326	0.524207	0	1	0.049	0.048	46.5	2.1	0.4	0.11	5.6
CHEG_1_24	0.0068	0.0055	0.000509	5.4e-05	-0.02	0.15		6.3	5.4	3.28	0.34	3.367	0.349139		474	15	293	20	0.620732	0.058						203	15	3.38	0.53	4.1646	0.653029	728.855			883	44	426700	7500	1.526	0.243511	0	1	0.139	0.052	19.28	0.89	0.132	0.039	2.03
CHEG_1_25	0.0049	0.0043	0.000407	4.4e-05	4.7	2.8		4.6	4.3	2.62	0.28	2.707	0.289419		576	41	297	27	0.480538	0.057		1.03	0.46	1.73	0.78	327	20	2.48	0.4	3.05568	0.492852	701.497	18.2	7.4	745	37	385100	6700	1.816	0.25106	0	1	0.95	0.24	14.35	0.6	0.251	0.068	1.37
CHEG_1_26	0.0056	0.005	0.000433	4.8e-05	0.27	0.38		4.8	4.9	2.79	0.31	2.877	0.319788		333.9	7.6	163.2	3.3	0.494805	0.025						159	13	2.6	0.36	3.20354	0.443567	705.575			733	11	403100	6100	1.956	0.194753					17.99	0.45			0.47
CHEG_1_27	0.004	0.0041	0.000396	4.4e-05	11.5	4		3.6	4.1	2.55	0.28	2.637	0.289674		382	10	197.3	7.8	0.514139	0.035						209	13	2.29	0.34	2.82158	0.418924	694.694			751	23	396900	6100	1.026	0.133826			0.067	0.03	14.21	0.56	0.066	0.023	0.88
CHEG_1_28	0.007	0.011	0.00053	0.00011	-1.2	2.4		7	12	3.39	0.71	3.477	0.728342		215.4	4.4	99.1	2.8	0.460405	0.05		7	1.2	3.3	1.2	980	160	2.89	0.55	3.56085	0.677671	714.826			386.5	9.5	368000	7600	0.676	0.170641			9.6	2.2	31.1	4.5	2.32	0.53	8
CHEG_1_29	0.00359	0.00075	0.000425	1.4e-05	0.058	0.012		3.63	0.75	2.74	0.093	2.827	0.0960739		7170	380	1283	64	0.185529	0.14		11.69	0.82	19.4	1.8	1063	51	2.13	0.47	2.62444	0.579101	688.594			3920	160	444500	8800	28.246	1.97524			0.049	0.039	15.71	0.74	0	1	0.47
CHEG_1_30	0.011	0.0079	0.000471	6.2e-05	0.73	0.69		10.1	7.8	3.03	0.4	3.117	0.411606		300.9	4.7	147.8	2.6	0.497018	0.034				2.51	0.83	232	17	3.81	0.57	4.69441	0.702314	739.853			715	13	380900	6300	1.496	0.242595	0	1			16.79	0.65	0	1	0.49
CHEG_1_31	0.0041	0.005	0.000521	5.1e-05	-0.1	0.15		3.6	5	3.36	0.33	3.447	0.338666		434	18	253	13	0.577701	0.032						181	15	2.89	0.41	3.56085	0.505173	714.826			1018	48	423400	7400	1.146	0.191					17.09	0.75	0.069	0.028	1.84
CHEG_1_32	0.0042	0.0017	0.000428	2.3e-05	0.097	0.052		4.2	1.7	2.76	0.15	2.847	0.154849		1199	19	601.1	7.7	0.509684	0.021		4.35	0.48	7.12	0.85	264	21	1.88	0.33	2.3164	0.406603	678.258	24.3	5.9	1175	22	406600	5900	5.496	0.403979			0.337	0.099	23.62	0.68	0.167	0.044	1.24
CHEG_1_33	0.0034	0.0033	0.000406	4.1e-05	0.14	0.12		3.1	3.3	2.61	0.26	2.697	0.268788		496.6	9.4	223.6	3.3	0.45683	0.031						175	13	2.74	0.37	3.37604	0.455888	710.142	14.3	5.6	799	12	390700	5900	2.086	0.230828			0.026	0.021	18.45	0.53			0.97
CHEG_1_34	0.0018	0.003	0.000462	4.8e-05	0.058	0.086		1.7	3	2.98	0.31	3.067	0.319171		714	23	469	17	0.669792	0.025		1.18	0.51			174	18	2.58	0.52	3.17889	0.640707	704.906			791	16	370600	6300	2.766	0.434404	0	1			17.7	0.72			0.66
CHEG_1_35	0.0088	0.0089	0.000404	7.3e-05	0.12	0.32		8	8.9	2.61	0.47	2.697	0.485788		186.9	2.8	74.3	1.7	0.406009	0.043						212	13	2.92	0.4	3.59782	0.492852	715.739			442	10	392000	6600	1.056	0.172255	0	1	0	1	10.26	0.4			0.21
CHEG_1_36	0.0036	0.0086	0.000472	8e-05	0.05	0.24		1.5	8.4	3.04	0.52	3.127	0.535003		167.1	5	67.2	2.1	0.403714	0.037						75	11	2.24	0.32	2.75997	0.394282	692.826			331.5	7.7	398200	5900	0.676	0.111573			0	1	9.85	0.32
CHEG_1_37	0.00351	0.0006	0.000458	1.2e-05	0.0551	0.0095		3.55	0.6	2.951	0.079	3.038	0.08145		7440	220	962	28	0.131062	0.11		207	18	621	53	1136	50	2.35	0.4	2.8955	0.492852	696.891			3890	150	417600	7000	38.246	1.78349	2.83	0.99	0.67	0.13	13.1	0.47	0.16	0.044	0.85
CHEG_1_38	-0.0066	0.005	0.000453	5.4e-05	-0.34	0.15		-7.4	5	2.92	0.35	3.007	0.360549		288.6	7.6	189.9	5.9	0.665779	0.021				1.47	0.59	184	12	4.54	0.52	5.59387	0.640707	756.394			593	14	405000	6300	1.406	0.167761					17.08	0.61			0.85
CHEG_1_39	0.0032	0.00067	0.000435	1.5e-05	0.053	0.012		3.24	0.68	2.802	0.097	2.889	0.100133		9430	110	1468	18	0.157679	0.088		19.1	1.2	21.4	2	4222	95	1.23	0.45	1.51552	0.554458	644.736	29	12	6410	140	376800	9200	54.746	2.68265			68.3	2.7	193.6	5.8	24.1	0.99	116.5
CHEG_1_40	0.0047	0.0021	0.000458	2.9e-05	0.155	0.054		4.7	2.1	2.95	0.19	3.037	0.195724		846	7.6	522.5	4.1	0.625782	0.016						167	13	1.48	0.31	1.82355	0.38196	659.06			818	12	404800	7000	2.626	0.264362					21.08	0.57			0.48
CHEG-9 (Ignimbrite, upper portion)				Age IDTIMS (preferred) 2.9205±0.0041 Ma, recalculated Ar-Ar ages from Gazis et al. (1995): 2.84±0.12 Ma, 2.88±0.12 Ma, 2.86±0.26 Ma
CHEG_9_1	0.00292	0.00029	0.0004216	7.5e-06	0.0502	0.0051		2.96	0.3	2.717	0.048	2.804	0.049658		13240	170	1913	41	0.147341	0.08		25.9	1.4	68.3	2.7	3285	88	5.43	0.51	6.69046	0.628386	773.853	33.1	5.9	9050	170	407300	6600	91.246	2.68957			29.8	2.9	80.3	6.1	7.15	0.68	28.1
CHEG_9_2	0.0026	0.0041	0.000483	4.8e-05	-0.09	0.1		2.2	4	3.12	0.31	3.207	0.318765		328.1	4.4	184.4	2.5	0.570125	0.022						172	12	3.23	0.37	3.97978	0.455888	724.748			520.7	7.2	398600	5900	1.116	0.159429	0	1			16.64	0.46			0.6
CHEG_9_3	0.00257	0.00031	0.0004266	8.9e-06	0.0448	0.0055		2.61	0.31	2.749	0.057	2.836	0.0589249		16860	250	2588	42	0.159312	0.081		8.05	0.84	21.7	2.2	2450	120	1.88	0.43	2.3164	0.529816	678.258	46	10	8820	170	432000	8300	97.346	2.69022			10.7	2.4	47.3	6.2	2.98	0.75	11.5
CHEG_9_4	-0.0005	0.0023	0.000476	3e-05	0.079	0.057		-0.6	2.3	3.07	0.2	3.157	0.205789		631	5.2	346.2	4	0.555247	0.025						173	11	2.09	0.3	2.57515	0.369639	687.01			756	12	410900	6200	2.306	0.234068					19.21	0.51			0.61
CHEG_9_5	0.00311	0.00029	0.0004207	7.8e-06	0.0544	0.0055		3.15	0.3	2.711	0.05	2.798	0.0517256		14020	160	2337	30	0.169837	0.059		150	16	424	47	1536	25	6.08	0.69	7.49135	0.850169	785.189	92.4	7.9	7111	92	387000	5900	125.546	2.99156	0.28	0.28	10.9	1.7	43.2	2.7	2.54	0.31	12
CHEG_9_6	-0.0012	0.0028	0.000462	3.9e-05	-0.096	0.077		-1.5	2.8	2.98	0.25	3.067	0.25742		470.5	4.4	246.1	4	0.531632	0.028						153	10	2.55	0.35	3.14193	0.431245	703.895	12.6	5.3	584	11	408500	6100	1.796	0.183777			0	1	17.22	0.55			0.7
CHEG_9_7	0.0034	0.0051	0.000393	5.3e-05	-0.21	0.12		2.6	5.1	2.53	0.34	2.617	0.351813		264.7	4.4	197	4.4	0.755287	0.022		2.88	0.4	6.71	0.82	204	12	3.67	0.46	4.52192	0.56678	736.389	31.7	5.4	932	19	410600	6000	0.816	0.132513			0.097	0.039	19.22	0.56	0.116	0.031	2.17
CHEG_9_8	-0.0003	0.0047	0.000441	5.6e-05	-0.04	0.13		-0.6	4.7	2.84	0.36	2.927	0.371149		456.2	6.2	257.1	4	0.571429	0.036						201	15	3.74	0.59	4.60817	0.726957	738.134			771	16	445800	8800	2.156	0.317817			0.057	0.042	21.43	0.92	0.07	0.035	0.9
CHEG_9_9	0.00378	0.00034	0.0004344	7e-06	0.0648	0.0061		3.83	0.34	2.8	0.045	2.887	0.0465192		13750	130	2279	30	0.169233	0.08		301	13	1080	43	4546	95	30.4	2.2				301	14	8240	140	386700	6600	81.146	1.99131	6	1.2	101.1	5.4	255	10	29.4	1.1	139.7
CHEG_9_10	-0.001	0.0045	0.000391	4.8e-05	-0.18	0.12		-1.6	4.5	2.52	0.31	2.607	0.320823		297.5	8.7	151.9	5.1	0.520562	0.027				3.25	0.65	184	11	3.06	0.38	3.77032	0.468209	719.9			607	10	409600	6400	1.536	0.186921			0.406	0.076	17.66	0.61	0.139	0.034	0.91
CHEG_9_11	0.00296	0.00059	0.00042	1.2e-05	0.055	0.011		2.99	0.6	2.706	0.078	2.793	0.0806288		4640	150	1259	36	0.277546	0.052		57.4	3.8	136	12	1120	100	4.49	0.51	5.53226	0.628386	755.333	52	5.7	2316	64	402800	5900	30.746	1.68065	0	1	25	3.7	78.6	8.3	6.72	0.99	27.3
CHEG_9_12	0.0075	0.006	0.000418	6e-05	0.2	0.23		6.9	6	2.7	0.39	2.787	0.402688		302.2	5.5	166.9	3	0.572738	0.026		4.42	0.47	2.18	0.74	840	27	4.21	0.52	5.18727	0.640707	749.207	18.2	5.6	530	13	426700	7700	1.036	0.163971	0	1	6.27	0.36	32.27	0.99	1.6	0.14	6.79
CHEG_9_13	0.0123	0.0032	0.000496	3.2e-05	0.202	0.057		12.3	3.2	3.2	0.21	3.287	0.21583		1484	56	1779	53	1.23001	0.018		141	15	451	49	325	20	8	1.1	9.85704	1.35534	813.751	117	11	2190	77	436900	8400	4.296	0.5728			0.273	0.084	73	2.6	0.58	0.11	9.3
CHEG_9_14	0.0051	0.0049	0.000421	4.6e-05	-0.09	0.12		4.5	4.9	2.71	0.3	2.797	0.309752		286.8	4.9	152.7	2.2	0.547645	0.025				2.03	0.61	156	10	3.06	0.37	3.77032	0.455888	719.9			529	9.8	412300	6100	1.186	0.161727	0	1			15.33	0.45			0.37
CHEG_9_15	0.00267	0.00094	0.00046	1.8e-05	0.05	0.018		2.69	0.95	2.96	0.12	3.047	0.123648		1861	41	562.4	7.1	0.309598	0.049				1.76	0.57	254	12	1.8	0.29	2.21783	0.357318	674.71			1247	22	409100	6400	10.346	0.744525	0	1	0	1	19.23	0.56	0	1	0.53
CHEG_9_16	-0.0024	0.0044	0.000395	4.9e-05	-0.27	0.14		-2.9	4.4	2.55	0.32	2.637	0.331039		334.6	7.9	169.4	4.5	0.514668	0.028						113	10	2.72	0.4	3.35139	0.492852	709.501			487	10	418800	6500	1.006	0.147941	0	1			15.84	0.59			0.52
CHEG_9_17	0.0036	0.0027	0.000502	4.3e-05	0.068	0.064		3.4	2.7	3.23	0.27	3.317	0.277393		517.5	7.6	323.5	4.4	0.634921	0.019				12.13	0.94	209	11	3.5	0.38	4.31245	0.468209	732.034	35.8	5.6	1231	17	412800	6200	1.126	0.152162	0	1	0.141	0.042	18.43	0.53	0.174	0.036	2.73
CHEG_9_18	0.0015	0.0026	0.00044	3.5e-05	-0.039	0.076		1.4	2.6	2.84	0.22	2.927	0.22686		561	9.7	332.1	5.6	0.609756	0.019						250	24	2.74	0.37	3.37604	0.455888	710.142			650	12	420800	7400	1.906	0.219274	0	1	1.05	0.25	22.03	0.71	0.347	0.085	2.18
CHEG_9_19	0.0021	0.0061	0.000399	6.2e-05	-0.19	0.12		1	6	2.57	0.4	2.657	0.413662		208.7	2.6	114.5	2.9	0.550055	0.041				2.55	0.62	181	11	3.19	0.38	3.93049	0.468209	723.626			567	11	402400	5700	0.866	0.134869					11.33	0.42			0.93
CHEG_9_20	0.0023	0.0027	0.000376	3.1e-05	-0.011	0.081		2.1	2.7	2.42	0.2	2.507	0.207311		498.1	8.1	468.5	6.1	0.968054	0.011				1.39	0.62	273	11	6.53	0.56	8.04581	0.689993	792.475			903	14	409900	5900	1.946	0.203061	0	1	0	1	28.84	0.59	0.105	0.029	1.55
CHEG_9_21	0.00225	0.00086	0.000428	1.7e-05	0.037	0.015		2.27	0.87	2.76	0.11	2.847	0.113588		4240	64	925	20	0.222173	0.084				2.3	1.1	377	18	2.24	0.64	2.75997	0.788563	692.826	35.6	9.1	2055	46	397600	8400	36.346	1.88167	0	1			21.92	0.92			0.79
CHEG_9_22	0.0026	0.0043	0.000403	5.9e-05	-0.09	0.16		2.4	4.3	2.6	0.38	2.687	0.392836		493	8.6	311.1	6.2	0.634921	0.026						177	15	2.79	0.64	3.43764	0.788563	711.726			648	14	443400	7500	1.436	0.24067			0.43	0.11	22.31	0.79	0.279	0.069	1.26
CHEG_9_23	0.0023	0.0054	0.000417	6.3e-05	-0.16	0.13		1.6	5.4	2.69	0.41	2.777	0.423381		276.6	9	134.8	5.3	0.485673	0.038				1.34	0.62	180	13	3.49	0.48	4.30013	0.591422	731.772			645	25	420000	6800	1.316	0.189126			0.064	0.031	14.83	0.73			0.81
CHEG_9_24	-0.0002	0.0033	0.000405	4.3e-05	-0.08	0.11		-0.5	3.3	2.61	0.28	2.697	0.289454		414.5	7	210.5	3.3	0.520021	0.025				2.98	0.72	142	12	2.46	0.34	3.03104	0.418924	700.801			626.2	9.6	414900	6100	1.536	0.186921					17.86	0.48			0.63
CHEG_9_25	0.0007	0.0034	0.000463	3.9e-05	-0.13	0.1		0.3	3.4	2.98	0.25	3.067	0.25742		413.3	4.1	171.3	3.8	0.424088	0.044						189	11	2.88	0.4	3.54853	0.492852	714.52	14.7	5.6	612	14	414300	6900	1.266	0.156296	0	1			10.64	0.41
CHEG_9_26	0.0031	0.0058	0.000388	5.7e-05	-0.14	0.14		2.7	5.7	2.5	0.37	2.587	0.382997		350.6	3.8	163.2	2.8	0.475964	0.04				1.61	0.79	136	14	2.63	0.46	3.2405	0.56678	706.57			598	13	443100	8800	1.716	0.281855					15.13	0.59			0.57
CHEG_9_27	0.0027	0.003	0.000412	3.5e-05	0.004	0.076		2.5	3	2.66	0.23	2.747	0.237644		580	29	298	18	0.518941	0.031				2.21	0.58	248	11	3.15	0.4	3.88121	0.492852	722.493			927	27	423300	6000	1.626	0.213515			0	1	12.76	0.5	0.0072	0.0083	0.82
CHEG_9_28	0.039	0.01	0.000677	8.5e-05	0.53	0.23		37	9.7	4.36	0.55	4.447	0.561096		345.1	7.9	178.1	4.2	0.521105	0.032		54	3.5	18.3	2.1	8640	540	3.77	0.58	4.64513	0.714635	738.874	92.4	9.5	659	14	429000	7700	1.356	0.237895			141.3	8.1	322	17	35.3	2.3	147.1
CHEG_9_29	0.0068	0.0032	0.000441	3.8e-05	0.069	0.072		6.3	3.1	2.84	0.25	2.927	0.257779		664	11	344.4	7.1	0.538213	0.025		1.38	0.44	4.7	0.87	156	13	2.89	0.39	3.56085	0.480531	714.826	17.7	5.8	807	18	392000	6000	2.766	0.310288			0.202	0.063	18.81	0.78	0.065	0.029	0.86
CHEG_9_30	-0.0056	0.0071	0.00045	0.00011	-0.05	0.25		-6	7.1	2.88	0.68	2.967	0.700663		394.6	9.3	221.2	4.6	0.577034	0.056				4.7	1.4	174	27	4.05	0.95	4.99013	1.17052	745.556			661	19	469000	12000	1.886	0.454661	0	1	0.27	0.19	20.2	1.1	0.071	0.055	0.63
CHEG_9_31	-0.0021	0.0061	0.000416	6.4e-05	0.02	0.17		-3.1	6.1	2.68	0.41	2.767	0.423431		216	3.2	92.4	1.5	0.44405	0.035				1.63	0.6	129	12	1.93	0.37	2.37801	0.455888	680.412			436.3	7.3	416300	6900	0.976	0.154105					11.81	0.38			0.106
CHEG_9_32	-0.0001	0.003	0.000426	4.1e-05	-0.139	0.091		-0.4	3	2.75	0.26	2.837	0.268346		483	21	242	6.9	0.533049	0.037						171	10	3.03	0.38	3.73335	0.468209	719.022	12.1	5.5	854	16	411200	6300	3.176	0.323898					22.44	0.57	0	1	0.78
CHEG_9_33	0.0025	0.0011	0.000405	2.3e-05	0.048	0.022		2.5	1.1	2.61	0.15	2.697	0.155121		2800	220	794	42	0.305904	0.092						313	25	2.41	0.5	2.96943	0.616065	699.042			1638	94	426200	8900	12.546	1.26433					19.94	0.81			0.69
CHEG_9_34	0.0012	0.0065	0.000411	9.2e-05	-0.06	0.19		1	6.6	2.65	0.6	2.737	0.619819		571	13	575	21	1.05042	0.032				3.6	1.8	201	27	5.2	1.3	6.40707	1.60177	769.578			828	30	456000	13000	2.796	0.7456	0	1	0	1	29.5	1.7	0.026	0.037	0.9
CHEG_9_35	-0.0024	0.0033	0.000457	3.8e-05	-0.103	0.086		-2.8	3.3	2.94	0.24	3.027	0.247223		413.8	8.9	279	11	0.669792	0.034						226	11	4.12	0.48	5.07637	0.591422	747.168	25.5	5.4	1157	42	421800	6700	0.986	0.139806	0	1			19.04	0.86	0.141	0.033	3
CHEG_9_36	0.0039	0.0033	0.000435	3.8e-05	-0.02	0.11		3.6	3.3	2.8	0.25	2.887	0.257889		454.1	8.7	236.9	4.1	0.539374	0.023		4.38	0.55	4.77	0.69	997	84	2.42	0.32	2.98175	0.394282	699.396	22.4	5	694	12	409500	6100	1.876	0.210314			12.3	1.4	47.8	3	3.35	0.38	15.7
CHEG_9_37	0.0028	0.0021	0.000424	2.9e-05	0.066	0.062		2.7	2.1	2.73	0.19	2.817	0.196176		731	14	341.4	6.8	0.474608	0.023						211	12	2.21	0.32	2.72301	0.394282	691.689	24.6	5.2	1037	17	423500	6300	2.916	0.285358			0.088	0.036	17.73	0.52			0.58
CHEG_9_38	0.0013	0.0051	0.000456	5.8e-05	-0.08	0.11		0.7	5	2.94	0.37	3.027	0.38107		280.2	5.3	149.5	3.1	0.544366	0.028		1.89	0.42	4.42	0.87	320	22	2.47	0.39	3.04336	0.480531	701.149	14.2	6.4	613	11	405300	6800	1.176	0.184471			0.76	0.16	19.62	0.71	0.286	0.061	1.23
CHEG_9_39	0.003	0.0024	0.000392	3.4e-05	-0.018	0.073		2.8	2.4	2.52	0.22	2.607	0.227716		576.2	7.9	331.7	8.3	0.585823	0.029				1.16	0.56	331	11	3.28	0.41	4.04139	0.505173	726.134			1015	25	415800	6000	1.876	0.201901			0.04	0.024	21.34	0.72	0.095	0.028	1.17
CHEG_9_40	0.0013	0.0034	0.00052	5.6e-05	0.011	0.077		1.2	3.5	3.35	0.36	3.437	0.36947		491.6	7.4	343.2	7.8	0.713267	0.026		1.55	0.52	1.93	0.92	225	16	3.49	0.61	4.30013	0.751599	731.772			683	14	390600	6500	1.356	0.285474			0.134	0.061	24.95	0.77	0.075	0.038	1.14
CHEG_9_41	0.0042	0.0047	0.000487	6e-05	-0.01	0.1		3.9	4.7	3.14	0.39	3.227	0.400927		351.6	6.3	155.1	3.4	0.446828	0.039		2.03	0.59	3.79	0.99	206	13	2.6	0.44	3.20354	0.542137	705.575			638	14	386600	6600	1.076	0.21821					11.65	0.55			0.43
CHEG_9_42	0.0021	0.0026	0.000424	3.4e-05	-0.005	0.071		1.9	2.6	2.73	0.22	2.817	0.227132		557.7	8.2	304.7	5.8	0.560852	0.023				1.76	0.64	174	10	2.93	0.37	3.61014	0.455888	716.042			766	13	421000	6000	2.766	0.283692	0	1			20.69	0.74			0.6
CHEG_9_43	0.0066	0.0051	0.000454	5.5e-05	0.119	0.092		6	5	2.93	0.35	3.017	0.360513		265.9	2.8	125.7	1.9	0.491642	0.033				2.59	0.57	244	11	2.86	0.41	3.52389	0.505173	713.906			640	11	421000	6400	0.776	0.116743	0	1			12.53	0.41			0.63
CHEG_9_44	0.003	0.0038	0.000405	4.4e-05	0.16	0.14		2.6	3.8	2.61	0.28	2.697	0.289454		348.6	5.8	176.9	3.1	0.516529	0.022				1.71	0.59	215	11	4.08	0.45	5.02709	0.554458	746.25	18.8	4.8	833	11	412300	6700	1.986	0.212179	0	1			20.17	0.51			0.87
CHEG_9_45	0.0039	0.0037	0.000462	5e-05	0.094	0.097		3.7	3.7	2.98	0.32	3.067	0.329463		434	9.5	248.5	6.9	0.58072	0.037						158	13	1.59	0.39	1.95909	0.480531	664.732	27.8	6.4	936	24	425500	6600	1.266	0.203185					15.74	0.59	0.029	0.019	1.21
CHEG_9_46	0.0058	0.0032	0.000448	4.2e-05	0.06	0.068		5.6	3.2	2.89	0.27	2.977	0.278249		460.5	3.8	326.1	9.4	0.708215	0.039				1.78	0.67	147	12	2.43	0.4	2.99408	0.492852	699.749			609.2	9	400200	5900	1.456	0.185017			0	1	22.6	0.66			0.74
CHEG_9_47	0.00261	0.00094	0.000447	1.9e-05	0.045	0.017		2.63	0.95	2.88	0.12	2.967	0.123746		3570	140	681	12	0.195312	0.15		7.13	0.77	20.9	1.8	649	30	4.18	0.58	5.1503	0.714635	748.532	23.8	6.8	2090	67	437400	8000	16.246	1.46801			0.91	0.21	18.48	0.7	0.269	0.071	1.75
CHEG_9_48	-0.0024	0.0028	0.000432	3.7e-05	0.09	0.094		-2.7	2.8	2.78	0.24	2.867	0.247632		458	5.8	257.6	2.8	0.581734	0.021				1.29	0.56	160	10	2.71	0.35	3.33907	0.431245	709.179	24.7	5.6	735	13	415500	6300	1.786	0.191953	0	1			19.59	0.53	0	1	0.66
CHEG_9_49	0.0011	0.0028	0.000411	3.8e-05	-0.109	0.09		0.9	2.8	2.65	0.25	2.737	0.258329		562	28	425	27	0.743494	0.026						167	11	2.67	0.38	3.28979	0.468209	707.883	81.2	5.9	1018	41	417200	6400	1.506	0.194323	0	1	0	1	23.9	1.2	0.095	0.027	2.27
CHEG_9_50	0.0005	0.0033	0.000429	4.3e-05	-0.013	0.097		0.3	3.3	2.77	0.28	2.857	0.288915		530.2	5.2	361.4	4.3	0.694927	0.021						236	17	3.12	0.51	3.84424	0.628386	721.636	28.7	7.1	696	12	395900	6200	1.696	0.281288	0	1	1.03	0.16	22.48	0.82	0.249	0.066	1.97
Session 2 (SF-ICP-MS)
Mt Elbrus	Age: 1.988±0.012 Ma (MSWD = 1.6)
Tuzluk Mt Ignimbrite
ELB-1 - 1	0.00277599	0.000510185	0.000369908	9.22426e-06	0.0572626	0.0105722		2.81353	0.516395	2.38414	0.0594413	2.47114	0.0616103		493.271	53.1402	317.804	42.2829	0.62041	0.0252038						277.577	24.8513	2.20619	0.443576	2.46094	0.494795	683.241			869.481	58.6862	501391	10757.4	1.78925	0.143417			0.0497623	0.0211464	8.66735	0.407312	0.0938284	0.0182202	1.53743
ELB-1 - 2	0.00220353	0.000233793	0.000291926	3.94042e-06	0.0552381	0.00570102		2.23471	0.236837	1.8816	0.0253942	1.9686	0.0265683		3149.19	164.428	891.528	51.2287	0.281931	0.00239528				1.69295	0.962142	704.704	60.2345	1.20779	0.250124	1.34725	0.279006	635.851			2134.11	29.2749	490372	10190.1	14.0354	0.477115			1.55823	0.43701	16.2441	1.3072	0.692573	0.179894	4.26804
ELB-1 - 4	0.00259185	0.000121986	0.000325895	4.75634e-06	0.0578821	0.00268701		2.62826	0.123547	2.10051	0.0306513	2.18751	0.0319208		5864.5	223.334	1287.25	54.54	0.218917	0.00200254						3119.29	250.407	1.57245	0.314516	1.75402	0.350832	656.014			3459.91	59.8759	489460	11353.3	35.2481	0.579103			13.6579	1.20585	52.8107	3.15932	5.51414	0.487979	27.8202
ELB-1 - 5	0.00275102	0.000492918	0.000347702	8.90226e-06	0.0576707	0.0103566		2.78833	0.498989	2.24104	0.0573678	2.32804	0.0595949		516.822	16.5188	414.793	39.8285	0.749661	0.0535142						196.267	16.1208	2.46252	0.422855	2.74686	0.471681	692.425			1177.01	115.156	498558	11128.3	1.56915	0.119492	0.0440168	0.0241376	0.32421	0.148961	12.6582	0.932573	0.270576	0.0422549	3.30854
ELB-1 - 6	0.00219858	0.000252451	0.000310177	6.46085e-06	0.0525862	0.00599728		2.2298	0.255753	1.99922	0.0416366	2.08622	0.0434485		4263.01	44.2035	477.998	8.26586	0.111891	0.00256071						678.984	39.6477	1.49038	0.386393	1.66247	0.431008	651.845			2925.7	45.5544	517067	14398.5	30.1546	0.829614	0.050262	0.026671	0.0334186	0.0171865	8.11192	0.309858	0.0365833	0.0108279	0.703026
ELB-1 - 7	0.00296683	0.00090458	0.000311132	1.22728e-05	0.0690208	0.0219572		3.00482	0.915187	2.00537	0.0790911	2.09237	0.0825223		362.244	21.1044	179.832	14.376	0.487361	0.0172698						281.678	38.4147	3.82727	0.412901	4.26919	0.460578	731.113			821.407	76.1174	505304	10533.1	1.03685	0.0996795	0.0650586	0.0285312	0.0348764	0.0149077	4.13366	0.270843	0.071606	0.0118117	1.18209
ELB-1 - 8	0.00390117	0.000221856	0.000307785	4.77827e-06	0.0931131	0.00511995		3.95327	0.224392	1.9838	0.0307932	2.0708	0.0321436		2371	89.448	653.362	33.8147	0.273481	0.00448096				90.8995	2.64509	580.39	64.1739	2.04216	0.353902	2.27796	0.394766	676.889			1537.54	36.0355	483068	9895.58	9.41777	0.240372	1.05103	0.123907	6.33032	0.928635	22.6088	2.00773	1.97986	0.298615	9.52911
ELB-1 - 9	0.00224335	0.0002903	0.000306172	6.04775e-06	0.0540186	0.00681137		2.27491	0.294046	1.97341	0.0389745	2.06041	0.0406927		1348.07	174.442	485.862	44.3938	0.365033	0.0308647				4.68318	1.21107	715.16	75.7812	2.34114	0.322645	2.61147	0.3599	688.179			2027.12	162.113	498562	10605.4	3.49911	0.395853	0.0842108	0.0316834	0.0525419	0.0122389	7.22768	0.365583	0.135613	0.0181298	2.46427
ELB-1 - 10	0.00203042	0.000117111	0.000291371	4.23715e-06	0.0513407	0.00269672		2.0595	0.118665	1.87802	0.0273065	1.96502	0.0285715		6844.75	386.009	1868.6	63.5343	0.274872	0.00676315						838.053	18.8115	2.48274	0.377655	2.76942	0.421262	693.115			3790.64	109.897	485652	10896.4	30.2607	1.03196	0.0509384	0.0272543	0.00814329	0.00527193	21.8975	0.43197	0.0913704	0.00795519	2.09517
ELB-1 - 11	0.00269721	0.000724443	0.000311627	1.34141e-05	0.0631604	0.016295		2.7337	0.733453	2.00856	0.0864448	2.09556	0.0901891		383.56	52.3593	132.673	15.3585	0.353953	0.0100849				3.49123	1.29925	393.964	32.9981	4.26401	0.835165	4.75637	0.931599	741.071			878.451	75.2497	533435	16052.8	1.41889	0.212449					3.2196	0.408726	0.0495303	0.0115172	1.09785
ELB-1 - 12	0.0021486	0.000176857	0.000293946	4.02304e-06	0.0541287	0.00433544		2.17917	0.17918	1.89462	0.0259265	1.98162	0.0271171		2741.45	260.735	665.716	49.5274	0.247143	0.00639937						693.823	66.6377	1.4014	0.284476	1.56321	0.317324	647.104			2870.7	153.236	487122	9114.5	22.4298	1.24623	0.037091	0.0181226	1.0076	0.553823	17.7691	1.62781	0.416515	0.195219	2.85071
ELB-1 - 13	0.00222945	0.00042909	0.000291296	1.04254e-05	0.0552088	0.0105796		2.26029	0.434785	1.87754	0.0671868	1.96454	0.0703001		551.899	93.8961	113.234	14.3935	0.226369	0.019819						162.408	22.4524	1.74724	0.493972	1.94899	0.55101	664.321			563.883	43.4528	495934	10954.5	2.65519	0.453092					3.34685	0.109531	0.0179624	0.0054633	0.328439
ELB-1 - 14	0.00291464	0.000853304	0.000306839	1.70459e-05	0.0704391	0.0202525		2.95334	0.863796	1.97771	0.109852	2.06471	0.114684		166.17	22.915	93.0099	11.6602	0.559893	0.0253773				1.66913	0.947158	120.319	22.4962	3.73835	0.66341	4.17001	0.740013	728.973			683.591	68.998	468754	9457.36	0.738776	0.115616					4.56149	0.403264	0.0853703	0.0191231	1.78215
ELB-1 - 15	0.00278447	0.000633761	0.000297555	6.22604e-06	0.0654328	0.0154155		2.82137	0.640963	1.91788	0.0401236	2.00488	0.0419437		416.749	15.7687	252.022	9.65893	0.601063	0.0232418						252.87	16.4408	3.48742	0.38292	3.89011	0.427135	722.699			1371.62	55.2482	498666	11272.8	1.59015	0.0874455	0.058918	0.0257615	0.00963581	0.00580451	9.70393	0.292444	0.136051	0.0138503	2.80168
ELB-1 - 16	0.00198481	0.00024039	0.000285293	4.77851e-06	0.0521781	0.00643564		2.01315	0.243629	1.83886	0.0307955	1.92586	0.0322525		1969.02	109.822	657.937	27.9055	0.335754	0.00521697						440.82	25.2493	2.31626	0.347461	2.58372	0.387581	687.287			2113.88	62.1671	478091	8456.87	10.426	0.401718			1.60509	0.392747	19.3501	0.912141	0.615109	0.153507	4.00929
ELB-1 - 17	0.00249241	0.00035088	0.000312323	8.26968e-06	0.0595405	0.00823106		2.52701	0.355351	2.01304	0.0532929	2.10004	0.0555962		706.945	89.8224	268.016	29.7669	0.385374	0.00651469						278.965	13.3043	2.4855	0.268117	2.77249	0.299075	693.209			1446.07	109.323	491593	9781.86	2.18464	0.245867					7.10713	0.6624	0.102087	0.0103062	2.00706
ELB-1 - 18	0.00299848	0.00045294	0.000308768	1.13313e-05	0.0731227	0.0109435		3.0397	0.458346	1.99014	0.0730233	2.07714	0.0762155		1380.49	90.2649	379.699	19.8272	0.275838	0.00508199				5.45301	1.78431	927.347	95.1145	3.78611	0.661012	4.22328	0.737338	730.127			1753.18	59.4361	470436	8261.01	9.0602	0.555886	0.0529467	0.0271349	1.66159	0.326946	16.6016	1.29265	0.69355	0.105657	4.29301
ELB-1 - 19	0.00236783	0.000310653	0.000352735	9.16823e-06	0.0502991	0.00649767		2.40095	0.314614	2.27347	0.0590806	2.36047	0.0613414		1128.2	186.177	504.875	76.1814	0.462996	0.0131595						252.574	21.5286	2.1957	0.403314	2.44924	0.449884	682.846			1483.79	181.227	492959	7973.61	3.29351	0.350484			0.0299089	0.0120162	8.84355	0.324145	0.0655565	0.0095273	1.39703
ELB-1 - 20	0.002297	0.000375099	0.00032936	9.97608e-06	0.0525663	0.00926872		2.32953	0.380056	2.12284	0.0642886	2.20984	0.0669233		1755.47	92.5104	352.376	12.0375	0.201261	0.00413066				2.78508	1.87608	806.547	357.43	2.29573	0.60783	2.56081	0.678015	686.544			1584.02	65.9156	465135	7579.87	12.7286	1.10942			1.92437	1.94133	12.469	5.5724	0.852145	0.838778	4.35841
ELB-1 - 21	0.00219001	0.000440362	0.000298234	9.44923e-06	0.0547328	0.0114726		2.22057	0.446008	1.92225	0.0608955	2.00925	0.0636516		544.219	24.0622	554.827	23.6301	1.02577	0.0120556						288.84	20.8039	8.08202	0.660502	9.01523	0.736768	804.293			2513.7	59.9864	509290	12100.4	2.31101	0.129742			0.0686261	0.0125084	10.0906	0.374851	0.656443	0.0356785	10.961
ELB-1 - 22	0.00205771	0.000184553	0.00030395	5.97841e-06	0.0503121	0.00420663		2.08706	0.187006	1.95909	0.0385275	2.04609	0.0402384		2832.04	434.495	906.01	101.572	0.334879	0.0140886						501.286	47.5914	2.63402	0.332203	2.93817	0.370562	698.138			2980.89	315.863	492799	10188.2	9.32695	0.930631			0.0131283	0.0036686	14.8785	0.912913	0.152451	0.0145996	2.88088
ELB-1 - 23	0.00292007	0.000567529	0.000299166	1.16394e-05	0.0701566	0.0142762		2.95907	0.574359	1.92825	0.0750106	2.01525	0.078395		384.792	30.7441	117.934	9.43245	0.31133	0.00336361				1.92184	0.703225	355.218	30.4561	3.2395	0.392655	3.61356	0.437994	716.126			688.72	35.0091	493798	11221.1	1.42795	0.0935234			0.00880742	0.00392972	2.88615	0.139581	0.0341684	0.0080376	0.672354
ELB-1 - 24	0.0023182	0.000154386	0.000294069	5.17378e-06	0.0591305	0.00368848		2.35103	0.156391	1.89541	0.0333425	1.98241	0.034873		2939.2	109.381	697.728	22.9761	0.238155	0.00216495				20.1754	9.70081	549.315	100.803	1.45562	0.304653	1.6237	0.339831	650.022			1793.7	39.1866	487422	10477.6	11.8889	0.537919			0.668662	0.661918	10.5429	1.95789	0.325126	0.305671	2.17382
ELB-1 - 25	0.00193227	0.000333516	0.000298229	8.7379e-06	0.0505446	0.00971602		2.05152	0.381538	1.92222	0.056311	2.00922	0.0588596		479.697	21.0535	346.667	18.4297	0.719602	0.0127487						191.343	16.5218	3.65462	0.449825	4.07661	0.501766	726.919			1798.41	67.3754	495544	10764.8	1.57961	0.116398			0.00939239	0.0050443	8.07357	0.268813	0.372583	0.0313723	6.15136
ELB-1 - 26	0.00216884	0.000324274	0.000297939	7.81702e-06	0.0546297	0.00857711		2.19943	0.328487	1.92035	0.0503765	2.00735	0.0526588		793.631	41.4866	484.695	21.3737	0.613471	0.0076612						278.999	21.3754	3.46507	0.478718	3.86517	0.533995	722.122			1086.14	58.7142	510125	13426.8	3.77707	0.28536					10.7723	0.644326	0.101506	0.0136681	1.74786
ELB-1 - 27	0.00238609	0.000687751	0.000312507	1.55829e-05	0.055949	0.0155152		2.41884	0.696196	2.01423	0.100423	2.10123	0.10476		298.9	14.7731	199.714	24.8838	0.64393	0.0465728						275.846	23.8641	4.25481	0.594465	4.74611	0.663106	740.87			1127.2	107.318	472908	8477.06	1.06635	0.182519			0.176062	0.119721	6.7491	0.689135	0.298339	0.0524768	4.34226
ELB-1 - 28	0.00264168	0.000547477	0.000315087	9.97435e-06	0.0620516	0.0128149		2.67729	0.554134	2.03086	0.0642784	2.11786	0.067032		344.661	19.2049	200.26	17.9211	0.53831	0.053054						265.665	22.1356	4.49961	0.408455	5.01917	0.455619	746.101			1094.29	97.9102	490896	9863.49	1.52383	0.14503	0.0424221	0.0232031			5.65459	0.722859	0.180415	0.0389389	3.07544
ELB-1 - 29	0.00593444	0.00400079	0.000325972	3.94144e-05	0.154095	0.103156		5.95607	4.02193	2.10098	0.253992	2.18798	0.264509		31.576	1.52878	16.3607	0.879143	0.518578	0.0116822				11.3517	1.11184	95.1484	18.0408	11.6452	0.928711	12.9898	1.03595	844.073			178.53	7.4914	485001	9277.22	0.131508	0.0506779	0.0553956	0.0315423	0.0134911	0.00853171	1.89214	0.0873417	0.01434	0.00503526	0.283188
ELB-1 - 30	0.00223952	0.000229851	0.000288699	4.95743e-06	0.056892	0.00555791		2.27123	0.23285	1.8608	0.0319484	1.9478	0.0334421		2939.33	297.396	879.197	36.6078	0.305737	0.0198478				2.21412	1.77347	576.33	48.7053	2.36738	0.409	2.64074	0.456226	689.112			2682.37	126.653	496114	8914.66	21.035	2.10483	0.0493963	0.0310088	1.13031	0.463557	20.6189	1.72271	0.537241	0.210761	3.81098
ELB-1 - 31	0.00211104	0.000310746	0.000295474	5.4707e-06	0.0527372	0.00787034		2.14079	0.314821	1.90446	0.0352561	1.99146	0.0368666		1175.19	88.4324	435.149	35.2243	0.369082	0.00713006				1.60872	0.563373	872.692	27.3149	1.11125	0.306781	1.23956	0.342204	629.665			1829.32	52.419	497220	10099.7	4.44336	0.306068			0.0105976	0.00522021	8.66877	0.329506	0.0709657	0.0108811	1.48983
ELB-1 - 32	0.00233784	0.000380399	0.000290713	5.62838e-06	0.0597356	0.0098615		2.37083	0.385355	1.87379	0.0362722	1.96079	0.0379563		4189.62	21.2317	2021.84	13.1922	0.483603	0.00433748				93.9484	16.3714	681.072	45.9108	2.6716	1.01169	2.98009	1.12851	699.348			3141.26	52.3994	473927	4630.83	28.6054	1.01764	0.202323	0.107414	0.364862	0.072126	16.7544	0.504055	0.207585	0.0354609	1.88952
ELB-1 - 33	0.00323821	0.000883445	0.000309764	1.43678e-05	0.0764297	0.0217144		3.27988	0.893325	1.99656	0.0925919	2.08356	0.0966266		282.261	37.5202	145.421	23.7975	0.510706	0.0145218						329.825	50.8398	6.3931	0.749717	7.1313	0.836285	780.22			868.814	78.0787	480155	9692.63	1.92234	0.133407	0.0489027	0.0283815	0.268044	0.268111	5.58438	1.06026	0.156613	0.111212	1.9066
ELB-1 - 34	0.00195336	0.00012739	0.000297936	4.92468e-06	0.0485014	0.00306819		1.9814	0.129092	1.92033	0.031737	2.00733	0.0331748		3766.41	398.339	795.64	71.9708	0.215446	0.00471532						621.219	41.7576	2.11281	0.298111	2.35677	0.332533	679.675			3156.59	242.193	490619	10745	27.7554	2.64195					12.7946	0.82598	0.0460053	0.0054905	0.937108
ELB-1 - 35	0.00283997	0.000474715	0.000299252	8.44897e-06	0.0659956	0.00999515		2.87848	0.480341	1.92881	0.054449	2.01581	0.0569049		560.527	38.6579	337.923	28.7747	0.595979	0.0106568						279.585	15.2845	4.31059	0.401257	4.80832	0.447589	742.083			1610.66	64.2799	492426	10667.7	1.34068	0.117119			0.013673	0.00636862	7.32014	0.604712	0.241499	0.0190756	4.48347
ELB-1 - 36	0.00198406	0.00010797	0.000282907	3.95675e-06	0.0517235	0.00262743		2.01254	0.109408	1.82347	0.0254996	1.91047	0.0267162		6055.94	161.545	1212.4	26.7374	0.200684	0.00246028						1058.5	26.2532	1.67332	0.282319	1.86654	0.314918	660.896			4074.23	58.3459	479830	10623.5	31.7163	0.654161	0.057041	0.0232735	0.87354	0.0885315	16.4833	0.378644	0.406792	0.0426874	2.83668
ELB-1 - 37	0.00288975	0.000558356	0.00029889	1.01955e-05	0.0712896	0.0134611		2.92888	0.565007	1.92648	0.0657049	2.01348	0.0686722		352.691	6.23352	155.362	3.16379	0.4423	0.00310088				1.63922	0.699293	323.553	18.8061	2.46803	0.482182	2.75301	0.537858	692.613			801.998	18.8265	508796	12522.2	2.14689	0.0888556					6.09976	0.116657	0.0487325	0.00794172	1.06696
ELB-1 - 38	0.002758	0.000568979	0.000305667	6.6882e-06	0.0662637	0.013817		2.7962	0.575995	1.97016	0.0431015	2.05716	0.0450049		1398.92	46.5429	690.493	24.1595	0.494262	0.00956471						1465.84	206.18	1.29528	0.474861	1.44484	0.529691	641.11			1684.98	50.4908	470475	8514.63	7.38182	0.359932			1.9503	0.427417	22.8872	1.18803	0.913814	0.153974	5.76384
ELB-1 - 39	0.00209428	0.000663738	0.000314522	1.58241e-05	0.0501418	0.0157586		2.12261	0.672116	2.02721	0.101975	2.11421	0.106351		235.181	14.7613	108.312	9.41999	0.454468	0.0112775						308.317	24.4583	10.8442	0.849413	12.0964	0.947492	836.083			857.862	65.9568	480343	7870.08	1.4269	0.102414	0.062112	0.0380844	BelowLOD	0.00442324	2.49592	0.152739	0.0731202	0.0120312	1.55537
ELB-1 - 40	0.00275064	0.000307532	0.000294375	9.60742e-06	0.0681179	0.00648406		2.7889	0.311326	1.89738	0.0619148	1.98438	0.0647538		3381.06	356.913	729.518	53.8795	0.218756	0.00813886				11.3313	2.87672	1770.64	51.3046	2.69676	0.490704	3.00815	0.547364	700.151			2673.59	232.284	509266	15011.2	24.6683	3.17653	0.116926	0.0417542	14.5036	0.637512	48.6799	1.25841	4.70323	0.184034	22.5027
ELB-1 - 41	0.0025637	0.000340148	0.000321585	7.73547e-06	0.0592191	0.0083617		2.59936	0.344517	2.07273	0.0498499	2.15973	0.0519423		898.921	32.2963	252.596	10.2817	0.280917	0.00287174						177.653	16.3444	1.52027	0.317886	1.69581	0.354591	653.385			676.752	24.1588	507208	14235.5	4.90402	0.275323	0.0915018	0.05723	0.0863808	0.0607896	3.9196	0.243466	0.0237638	0.0103566	0.325606
ELB-1 - 42	0.00211283	0.000134057	0.000298711	4.43793e-06	0.0523623	0.00307539		2.14299	0.135788	1.92532	0.0286002	2.01232	0.0298926		3821.25	178.395	784.892	32.6289	0.206124	0.00175938						595.398	52.6599	2.09225	0.37792	2.33384	0.421557	678.872			2267.16	54.0673	494349	8138.74	17.1649	0.635514	0.0432603	0.0282499	0.459903	0.37713	11.8977	1.24248	0.175642	0.123612	1.96331
Mt Elbrus Upper Ignimbrite		Age: 1.998±0.014 Ma (MSWD = 2.7)
ELB-9 - 1	0.00262341	0.00107305	0.000317552	2.1323e-05	0.0598466	0.0253189		2.65912	1.08626	2.04674	0.137412	2.13374	0.143253		477.832	21.0517	713.057	35.0375	1.49183	0.0276191						347.986	24.0144	9.75783	1.49008	10.8845	1.66214	824.455			2625.93	117.791	548862	19445.3	4.3529	0.275694			0.0956608	0.0333073	26.6884	1.06597	0.805759	0.060146	13.0936
ELB-9 - 2	0.0021364	0.000733526	0.000291248	1.30495e-05	0.0516457	0.0165039		2.16519	0.742689	1.87723	0.0840977	1.96423	0.0879952		303.39	15.2427	343.834	21.7293	1.12727	0.0185481						278.834	15.9991	8.31294	0.812023	9.27281	0.905786	807.26			1833.19	62.7838	520546	12308.7	2.20883	0.145733	0.0419172	0.0260057	0.0398693	0.00959088	14.7911	0.700886	0.449614	0.0240739	7.31202
ELB-9 - 3	0.00254422	0.000315978	0.000295984	5.90343e-06	0.0648734	0.00869959		2.57961	0.319999	1.90775	0.0380446	1.99475	0.0397795		801.945	31.5522	422.34	16.6174	0.528699	0.0143699						466.03	32.746	3.65823	0.41565	4.08063	0.463644	727.008			1953.94	34.12	505362	11488.9	2.05324	0.0936811	0.0509985	0.017994	0.0149221	0.00744437	6.18057	0.206817	0.230813	0.0204105	4.44991
ELB-9 - 4	0.00293756	0.000529565	0.000309688	7.52749e-06	0.0680671	0.0128572		2.97817	0.536108	1.99607	0.0485105	2.08307	0.0506249		925.879	32.9795	219.414	10.1719	0.236835	0.00527835						294.567	44.2759	1.97447	0.767825	2.20246	0.856484	674.145			1212	55.2029	577224	15173.7	5.65918	0.51566					6.73261	0.373287	0.0583032	0.0213043	0.771429
ELB-9 - 5	0.00285966	0.000530048	0.000308022	7.70208e-06	0.0673282	0.0124437		2.89814	0.536205	1.98533	0.0496357	2.07233	0.0518108		535.818	32.0651	262.246	22.383	0.467783	0.0295824				4.39171	0.866641	300.452	26.3375	4.36528	0.485929	4.86933	0.542039	743.261			1159.97	99.717	503629	12721.2	2.36331	0.178222	0.058525	0.0296091	0.0394589	0.0414652	7.17681	0.748815	0.128243	0.0239159	2.18704
ELB-9 - 6	0.00215683	0.000221458	0.000297491	5.39273e-06	0.0533928	0.00531456		2.1875	0.224358	1.91746	0.0347533	2.00446	0.0363302		3204.7	125.078	1725.73	24.2834	0.539405	0.016133						439.514	30.2801	2.63668	0.471838	2.94113	0.52632	698.224			2115.69	47.6925	481991	7144.47	18.0089	0.432758					15.8073	0.315814	0.0710704	0.0104501	1.70712
ELB-9 - 7	0.00577798	0.00172776	0.000308914	1.95827e-05	0.147784	0.0471205		5.83551	1.74043	1.99107	0.126201	2.07807	0.131715		75.132	1.54243	55.9066	1.42215	0.743027	0.00906282						138.575	13.3131	10.4938	0.656637	11.7055	0.732457	832.439			550.174	13.3547	511332	11420.9	0.295107	0.037872			0.0121399	0.00792017	2.8333	0.0790085	0.105561	0.0127901	2.21521
ELB-9 - 8	0.00255185	0.000459988	0.000304783	6.90488e-06	0.0616877	0.0106931		2.58744	0.465775	1.96446	0.0444982	2.05146	0.0464689		1523.43	80.3268	400.539	17.826	0.263294	0.00464261						541.588	32.0956	1.35217	0.54807	1.5083	0.611354	644.372			1748.67	34.9836	474799	6282.45	10.4048	0.297919			0.0443902	0.0210047	10.1741	0.190906	0.059499	0.0148092	0.915905
ELB-9 - 9	0.0034955	0.000955893	0.000328207	1.2838e-05	0.0766577	0.0205508		3.53977	0.966722	2.11541	0.0827317	2.20241	0.0861342		221.068	9.6821	197.523	8.18352	0.894359	0.00606322						192.488	16.1312	12.8667	0.948893	14.3524	1.05846	855.453			1099.95	30.1991	493083	8550.33	0.881931	0.0634102	0.0358584	0.0213482	0.0411114	0.00996549	3.81866	0.110842	0.397058	0.0236027	5.29378
ELB-9 - 10	0.00211887	0.00040403	0.00031582	1.08317e-05	0.0482522	0.0088326		2.14839	0.409258	2.03558	0.0698032	2.12258	0.0727865		409.361	19.5357	364.529	7.5472	0.884144	0.0539315				5.67418	1.96362	227.209	15.0192	13.4259	0.869613	14.9762	0.970025	860.377			1572.77	43.942	503099	9844.51	1.9134	0.12984			0.0657336	0.0121944	4.49491	0.105632	0.412637	0.022998	5.32185
ELB-9 - 11	0.00334193	0.00100956	0.000307905	1.6184e-05	0.0736231	0.0211054		3.38271	1.02044	1.98457	0.104296	2.07157	0.108869		116.809	5.79738	119.973	3.0345	1.03295	0.0282189				9.35687	0.714384	317.616	15.5543	11.7608	0.599655	13.1188	0.668896	845.19			1086.12	16.1322	508310	13472.5	1.21115	0.0930605	0.0361811	0.0207017	0.0224314	0.00969921	10.8086	0.297773	0.248218	0.0170034	3.52131
ELB-9 - 12	0.00213134	0.000188456	0.000294888	4.89318e-06	0.0531343	0.00461487		2.16168	0.19093	1.90069	0.0315342	1.98769	0.0329776		2086.55	116.385	602.083	30.7622	0.289204	0.00251215						480.077	16.9406	1.76011	0.332947	1.96335	0.371392	664.905			2193.04	46.1072	496918	9850.12	11.4245	0.410928	0.0384522	0.0231397	0.0146992	0.0124533	15.7766	0.446457	0.083917	0.0108374	1.53884
ELB-9 - 13	0.00267426	0.000413691	0.000300864	8.38925e-06	0.0652775	0.0102645		2.71099	0.418829	1.9392	0.0540646	2.0262	0.0564902		635.013	18.2149	582.644	7.40754	0.918898	0.020662						379.968	34.4568	6.04214	0.593188	6.73981	0.661681	774.582			2428.89	99.7466	489464	11373.8	2.85236	0.132371			1.03295	0.385844	12.1156	0.95742	0.89132	0.162107	10.3529
ELB-9 - 14	0.0554559	0.0131022	0.000758257	0.000125522	0.515432	0.0550971		54.5528	12.5392	4.88602	0.80852	4.97302	0.822917		250.44	10.8147	120.963	2.86758	0.483568	0.0153756				1052.92	94.5855	168.964	22.2683	28.3855	7.40119	31.6631	8.25578	954.655			634.522	31.6969	540831	18004.5	1.90774	0.211655	11.9449	2.62952	1.27111	0.0721917	7.61617	0.443775	0.359612	0.0301156	2.44017
ELB-9 - 15	0.00239738	0.000238667	0.000359747	7.69581e-06	0.0492562	0.00471274		2.43108	0.241688	2.31866	0.0495926	2.40566	0.0514533		1655.68	74.7367	947.5	110.499	0.521422	0.0462137						416.078	36.85	1.39206	0.316939	1.55279	0.353535	646.592			1687.86	100.932	494715	10018.1	7.91904	0.386327	0.0364424	0.0212704	0.0165529	0.00843001	12.3778	1.43299	0.0515333	0.00937185	1.19908
ELB-9 - 16	0.00205047	0.000246007	0.000289919	4.85084e-06	0.0524879	0.00579759		2.07975	0.249229	1.86867	0.0312614	1.95567	0.0327168		4510.01	79.8487	876.408	17.0241	0.194331	0.00306727				5.98829	2.5042	733.95	34.8713	2.13797	0.546117	2.38483	0.609176	680.648			2751.63	66.3036	502784	11701.2	17.0014	0.456903			0.0893699	0.0292347	8.36886	0.17419	0.104196	0.0337682	1.32317
ELB-9 - 17	0.00287367	0.00108892	0.000309385	1.5468e-05	0.0661522	0.0255819		2.90953	1.10099	1.99411	0.0996822	2.08111	0.104031		166.601	7.78174	100.396	5.95373	0.599869	0.00890415						238.593	18.5108	9.59467	0.762963	10.7025	0.851061	822.62			816.378	39.4591	519827	15144.4	1.63687	0.085332					8.16325	0.366217	0.0971459	0.0118678	1.71469
ELB-9 - 18	0.00210039	0.000223782	0.000296899	5.41159e-06	0.0515508	0.00539178		2.13022	0.226758	1.91365	0.0348749	2.00065	0.0364605		1331.18	21.2001	438.139	12.5786	0.32802	0.00553638						430.444	23.0653	2.56112	0.333124	2.85685	0.371589	695.748			2017.99	22.9107	501429	12427.3	12.0379	0.275567	0.053443	0.0255518	0.211006	0.137544	15.2611	0.391871	0.162579	0.0460623	2.25847
ELB-9 - 19	0.00240657	0.000476149	0.000315434	9.80084e-06	0.0557019	0.0112238		2.43994	0.482124	2.0331	0.0631604	2.1201	0.0658632		770.6	59.931	365.263	46.8723	0.448364	0.0330606				3.80833	1.67239	688.083	37.8059	3.80473	0.884519	4.24405	0.986653	730.574			1756.74	154.803	506539	11163.7	2.69321	0.311216	0.0459458	0.0278327	0.0419651	0.0506024	7.28117	1.04369	0.177434	0.042334	3.39672
ELB-9 - 20	0.00254954	0.00035345	0.000366488	1.08022e-05	0.050849	0.00669785		2.58486	0.357893	2.3621	0.0696096	2.4491	0.0721734		1032.45	163.968	437.622	46.9161	0.447504	0.0242836				1.67428	0.62761	462.614	22.9013	4.24551	0.514554	4.73573	0.573968	740.667			1243.8	89.0685	506450	11274.7	4.00971	0.631684	0.0407395	0.0251986			5.78623	0.394486	0.0850877	0.00705046	1.74882
ELB-9 - 21	0.00277616	0.000459396	0.000306578	9.46926e-06	0.066723	0.0113629		2.81394	0.465036	1.97602	0.0610236	2.06302	0.0637103		521.463	34.2496	221.2	16.97	0.421044	0.00664155				5.40693	1.56503	235.156	15.2617	3.88342	0.490124	4.33182	0.546718	732.444			1010.58	72.2447	502047	12713.5	1.66956	0.105218	0.0893374	0.0306844	0.018633	0.0078142	4.72385	0.256669	0.0866133	0.0115068	1.8002
ELB-9 - 22	0.00287019	0.00133585	0.000297977	1.88076e-05	0.0686334	0.0323954		2.90747	1.35222	1.9206	0.121203	2.0076	0.126694		335.965	15.6423	121.043	5.04739	0.360798	0.00351514						226.262	25.882	5.73448	0.94053	6.39662	1.04913	769.417			649.654	37.49	536332	18048.5	1.25368	0.118606					2.46262	0.16383	0.0518047	0.0122976	0.986654
ELB-9 - 23	0.00217885	0.000511772	0.00032212	1.28577e-05	0.0503938	0.0120887		2.20868	0.518276	2.07618	0.0828592	2.16318	0.0863313		225.752	17.6085	130.328	10.252	0.579422	0.0108199				1.85597	0.885252	310.824	18.2445	5.04181	0.504341	5.62397	0.562576	756.909			858.106	50.4193	495234	8929.78	1.23008	0.109144			0.0102693	0.00677999	6.68676	0.234706	0.0990191	0.0118959	1.73354
ELB-9 - 24	0.00227947	0.000338869	0.000292767	6.62893e-06	0.0586261	0.00898562		2.31133	0.343254	1.88702	0.0427201	1.97402	0.0446897		926.319	67.4749	376.577	20.6734	0.410591	0.00892795						384.432	17.0846	3.96529	0.488752	4.42315	0.545187	734.356			1602.76	37.3356	496755	11355.9	7.09775	0.42272					12.3891	0.406339	0.0981952	0.00886264	2.12225
ELB-9 - 25	0.00391795	0.00041642	0.000346917	7.91779e-06	0.0817052	0.00753447		3.96963	0.420945	2.23598	0.0510238	2.32298	0.0530091		5166.74	550.21	766.291	134.329	0.135073	0.0142947				349.104	66.971	1078.52	73.9649	5.94612	0.970394	6.63271	1.08244	772.994			3054.67	205.089	486659	9994.81	30.5937	2.15962	0.356675	0.0944437	6.6224	2.88521	18.6744	5.21241	1.96026	0.503527	11.2646
ELB-9 - 26	0.00217939	0.0002292	0.000316569	4.73274e-06	0.0510635	0.00560389		2.21026	0.232208	2.04041	0.0304997	2.12741	0.0318002		2124.58	71.5013	604.51	19.9807	0.284721	0.00236357						335.774	14.1676	1.83716	0.326998	2.04929	0.364756	668.328			1442.99	19.6876	493033	9430.1	10.8764	0.217207					7.30632	0.185147	0.036504	0.00637516	0.779733
ELB-9 - 27	0.00374994	0.000966067	0.000304198	1.57281e-05	0.0950163	0.0246477		3.79758	0.976979	1.96068	0.101358	2.04768	0.105856		187.277	6.7949	140.167	4.9565	0.748559	0.0149259				3.7809	1.03366	235.505	13.3192	7.64581	0.544754	8.52865	0.607656	798.496			946.771	29.5031	509464	10239.3	1.17295	0.0876882	0.0336847	0.0163654	0.0192792	0.00850145	6.38449	0.183888	0.180285	0.0215778	2.87702
ELB-9 - 28	0.0021359	0.000138692	0.000290153	3.79147e-06	0.054423	0.00320282		2.16636	0.140512	1.87017	0.0244343	1.95717	0.0255709		4562.72	145.331	1162.02	29.0834	0.255247	0.00293368						777.182	57.224	1.5	0.312297	1.6732	0.348357	652.344			3328.92	37.3212	487351	9455.17	24.6918	0.39699	0.0412692	0.0262902	0.179312	0.103479	19.9699	0.579859	0.13721	0.0436689	1.84208
ELB-9 - 29	0.00243064	0.000353212	0.000306132	7.8524e-06	0.0583637	0.00862419		2.46443	0.357729	1.97315	0.0506044	2.06015	0.0528356		639.487	34.8717	433.391	21.0094	0.684935	0.0109944						338.209	19.7194	4.15729	0.352125	4.63733	0.392784	738.718			1894.93	55.7362	500002	12587.1	2.30331	0.126098	0.0466864	0.0249959	0.654442	0.206551	10.8365	0.716392	0.577509	0.0730851	6.98755
ELB-9 - 30	0.00218957	0.000330298	0.000309717	6.65567e-06	0.0518853	0.00761617		2.2203	0.334625	1.99625	0.042892	2.08325	0.0447613		816.201	29.7768	373.962	20.2179	0.453536	0.0105575						306.368	18.7986	2.88131	0.349549	3.21401	0.389911	705.858			1081.95	14.1739	499041	10304.7	3.47602	0.118497					6.92662	0.199001	0.0667207	0.00844561	1.40245
ELB-9 - 31	0.00570753	0.00091483	0.000335371	8.75355e-06	0.124332	0.0201739		5.7767	0.92374	2.16158	0.0564103	2.24858	0.0586807		1118.91	49.408	538.759	51.2365	0.467681	0.027936						3614.76	389.518	3.20301	0.40682	3.57285	0.453794	715.124			1949.44	133.013	525042	19556	2.52801	0.207646	0.0950968	0.0399143	47.1323	6.50637	129.634	16.9367	16.7726	2.29513	78.9253
ELB-9 - 32	0.00218418	0.000186296	0.000295734	4.22339e-06	0.0547315	0.00458712		2.2152	0.188726	1.90614	0.0272177	1.99314	0.02846		2445.56	102.036	928.701	55.5626	0.373817	0.0151029						936.636	91.2049	1.99912	0.291234	2.22995	0.324862	675.153			2268.67	36.0095	489681	9593.91	9.60842	0.289342	0.0324728	0.0171727	195.147	60.4551	358.498	106.77	33.242	9.80182	116.245
ELB-9 - 33	0.00326409	0.000745242	0.00032684	9.78803e-06	0.0712074	0.0163379		3.30718	0.754144	2.1066	0.063077	2.1936	0.065682		533.845	39.331	324.566	23.9079	0.606875	0.0227904				7.98057	2.15245	1043.83	284.613	5.10663	0.727158	5.69628	0.811121	758.137			1612.9	66.6258	507859	12290.6	1.83263	0.14172	0.123807	0.0575664	5.98564	2.83507	21.458	7.15269	2.20938	0.978547	13.0441
ELB-9 - 34	0.00229171	0.000196307	0.000299907	5.09564e-06	0.0566231	0.00450148		2.32412	0.198855	1.93303	0.0328388	2.02003	0.0343168		3074.83	267.491	892.807	60.2229	0.294804	0.00701282						557.58	22.6271	1.66074	0.27846	1.8525	0.310613	660.3			2536.03	76.8248	491538	11104	17.6731	0.982307	0.048258	0.0214732	0.0149124	0.00906561	16.4114	0.40382	0.0763076	0.0102522	1.64092
ELB-9 - 35	0.00206022	0.000290581	0.000300412	5.6801e-06	0.0496651	0.0072302		2.08945	0.294312	1.93629	0.0366052	2.02329	0.0382499		1409.54	57.4826	849.672	38.3772	0.602165	0.00628207				1.6275	0.942589	974.815	92.1538	3.45971	0.342646	3.8592	0.382211	721.984			3403.39	186.255	480309	9533.77	4.3605	0.341597	0.071431	0.0307336	0.0308499	0.0091588	10.6103	0.685663	0.519807	0.0329715	8.76538
ELB-9 - 36	0.00224797	0.000200116	0.000295722	4.04438e-06	0.0561068	0.00479999		2.2798	0.202698	1.90606	0.026064	1.99306	0.0272537		2818.63	200.175	618.57	62.3983	0.212212	0.00754186						412.15	18.0226	1.98327	0.352311	2.21228	0.392992	674.506			2096.59	112.431	495962	12265.7	18.1606	1.09987	0.0642046	0.0270996	0.185458	0.0542588	9.68181	0.597022	0.0796613	0.0148287	0.782704
ELB-9 - 37	0.00265345	0.000703907	0.000353083	1.38598e-05	0.0543212	0.0140874		2.6894	0.712769	2.27572	0.0893132	2.36272	0.0927276		454.865	60.3515	343.639	34.0549	0.764972	0.028966						126.32	16.4216	2.81033	0.408004	3.13483	0.455116	703.699			1063.31	70.0208	519514	11182.7	1.39246	0.115356	0.0456411	0.0353663	0.032035	0.0264943	11.7845	0.470362	0.0843689	0.0169765	1.64764
ELB-9 - 38	0.00241787	0.000325315	0.000318768	8.91514e-06	0.0552298	0.00721307		2.45193	0.3295	2.05458	0.0574527	2.14158	0.0598855		2401.49	185.645	502.786	17.3748	0.210454	0.00967273						406.757	22.534	2.24313	0.729057	2.50214	0.813239	684.617			2028.9	146.176	531339	17789.2	15.1547	1.5909					9.12522	0.45794	0.0441875	0.00979115	0.97648
ELB-9 - 39	0.00532985	0.00125693	0.00032832	1.97825e-05	0.122015	0.0271179		5.39138	1.26788	2.11613	0.127482	2.20313	0.132723		150.177	7.8868	81.35	5.78549	0.534063	0.0150862				5.7185	1.0954	105.726	15.0064	4.05076	0.649514	4.51849	0.724512	736.319			578.809	40.4328	484342	8164.18	0.576356	0.0636049	0.184579	0.0465064	0.0693263	0.0138818	3.36532	0.201096	0.0901408	0.0114904	1.63349
ELB-9 - 40	0.00212306	0.000276702	0.000289189	5.0891e-06	0.0541738	0.00717519		2.15315	0.280281	1.86396	0.032797	1.95096	0.0343278		1775.62	29.4042	427.425	12.3564	0.24004	0.00416079						358.899	41.8502	1.37458	0.366967	1.5333	0.40934	645.626			1504.68	22.7758	502778	10002.4	8.8925	0.282627	0.04232	0.0262012	0.49638	0.304808	7.84581	0.81677	0.168152	0.0923517	1.14337
ELB-9 - 41	0.0024415	0.000252012	0.000329578	6.93014e-06	0.0550791	0.00565936		2.47578	0.255216	2.12425	0.0446596	2.21125	0.0464887		1947.98	121.511	446.05	32.7602	0.227217	0.00394074						356.747	18.6788	1.54624	0.328257	1.72478	0.36616	654.703			1484.94	74.3314	485020	7696.93	10.5367	0.648686	0.0468256	0.0238251			6.26548	0.346369	0.0186072	0.0048971	0.520293
ELB-9 - 42	0.00207115	0.000164662	0.000298364	5.0704e-06	0.0511461	0.00414263		2.10075	0.166834	1.92309	0.0326761	2.01009	0.0341544		4774.47	89.1104	729.317	11	0.152841	0.00169293						515.435	24.4164	2.16163	0.471301	2.41123	0.525721	681.555			2367.75	34.5934	498836	11472.7	18.3662	0.346885	0.0349006	0.0187534	0.0207541	0.00859392	9.55468	0.158211	0.0408736	0.00699433	0.858651
Mt Elbrus Lower Ignimbrite		Age: 1.982±0.014 Ma (MSWD 2.7)
ELB-13 - 1	0.00201977	0.000605577	0.000296715	1.81334e-05	0.049417	0.0141157		2.04795	0.613543	1.91246	0.116861	1.99946	0.122177		178.486	4.67292	141.935	4.50987	0.794724	0.0113197				4.80352	1.08737	237.966	24.0004	13.6108	1.03574	15.1824	1.15534	861.97			1172.62	49.0923	467684	6796.47	0.58437	0.0811323			0.0526966	0.0143691	4.4486	0.159496	0.338095	0.0338699	5.0027
ELB-13 - 2	0.00250163	0.000359809	0.000285681	6.20577e-06	0.0643029	0.0088734		2.53652	0.364303	1.84135	0.0399936	1.92835	0.0418832		2277.5	87.318	825.557	18.491	0.359753	0.00750066						669.398	54.3705	3.4195	0.527906	3.81434	0.588862	720.937			1729.92	40.3747	518084	14971.5	9.41606	0.367996			3.2554	0.395468	20.2278	1.08255	1.34263	0.136641	7.40118
ELB-13 - 3	0.00266356	0.000517981	0.000355287	1.45474e-05	0.0555616	0.0126421		2.70057	0.524678	2.28992	0.0937451	2.37692	0.0973068		1014.42	47.0385	662.583	27.2165	0.653535	0.0124794						203.07	28.4695	1.68874	0.349185	1.88374	0.389504	661.621			1350.1	51.725	514523	10853.4	2.69532	0.223315			0.0182139	0.0244679	10.0699	0.547969	0.0890349	0.0145638	2.11814
ELB-13 - 4	0.00224508	0.000165651	0.000304809	4.66111e-06	0.0539156	0.00339955		2.27694	0.167806	1.96462	0.0300382	2.05162	0.0313684		5412.96	376.903	906.174	75.3658	0.165515	0.00365189						1220.45	125.863	2.23137	0.285567	2.48902	0.318541	684.181			2984.92	97.2226	487477	11106.3	23.194	0.855696	0.0806348	0.0254109	2.514	0.882859	16.144	2.70965	1.03867	0.360019	5.93444
ELB-13 - 5	0.00359457	0.00016629	0.000349035	4.98138e-06	0.0763443	0.00312683		3.64321	0.168197	2.24963	0.0321008	2.33663	0.0333422		12749.9	588.111	2157.22	107.075	0.167018	0.00815891				679.959	133.395	6482.29	452.384	8.89588	1.25499	9.92307	1.3999	814.466			8527.12	514.546	471728	12508.1	17.7254	0.405003	1.48984	0.327739	393.646	70.4784	859.156	143.157	90.6955	14.5299	355.854
ELB-13 - 6	0.0030697	0.000500404	0.000360247	1.06406e-05	0.063472	0.010585		3.11125	0.506454	2.32188	0.0685693	2.40888	0.0711385		429.242	14.957	232.329	7.13291	0.541897	0.0050432						273.728	51.3606	2.73209	0.37138	3.04756	0.414262	701.268			567.955	15.2016	512499	14742.2	1.80531	0.0903436	0.0383809	0.0206683	1.23436	0.530791	11.5282	1.27092	0.408579	0.155049	2.36665
ELB-13 - 7	0.00279829	0.000629453	0.000298577	1.56549e-05	0.071103	0.0177918		2.83692	0.637302	1.92446	0.100888	2.01146	0.105449		489.568	18.1676	299.758	19.0895	0.609964	0.0195683				2.41986	1.58494	284.631	42.5175	4.92351	0.817754	5.49201	0.912178	754.635			1258.94	60.8447	457853	10357.7	1.13777	0.202031	0.113127	0.0811565	0.0167032	0.0243572	4.96567	0.23079	0.209815	0.0314782	4.0911
ELB-13 - 8	0.00220607	0.000510441	0.000302946	8.07501e-06	0.0540008	0.0128068		2.23627	0.517169	1.95262	0.0520392	2.03962	0.0543578		451.018	25.7259	237.111	14.488	0.525461	0.00546966						279.246	14.7943	10.3581	0.697692	11.5541	0.778253	831.001			1275.03	45.2863	495003	10758.7	1.76526	0.109166	0.058064	0.0319568	0.0232637	0.00668983	3.70547	0.150427	0.190569	0.0135288	3.2683
ELB-13 - 9	0.00267484	0.000832214	0.000295395	1.31149e-05	0.0668074	0.0207975		2.71071	0.84221	1.90396	0.0845188	1.99096	0.0883809		307.774	15.5424	199.481	17.4037	0.63749	0.0275943						146.434	20.2767	3.80358	0.521578	4.24277	0.581804	730.547			1138.38	98.6124	521221	12192.3	0.978311	0.108114					5.5727	0.176406	0.176948	0.0353789	3.62378
ELB-13 - 10	0.0021412	0.000186075	0.000300688	6.03255e-06	0.0537771	0.00501806		2.17166	0.188509	1.93807	0.0388766	2.02507	0.0406218		2507.58	224.736	1220.51	86.5843	0.492813	0.0112755						496.211	16.8283	3.09083	0.421886	3.44772	0.4706	711.983			2394.34	140.44	493926	10337.8	14.2318	1.09684	0.0550905	0.0257066	0.0377376	0.0130929	23.9533	1.28902	0.138286	0.0149971	2.64527
ELB-13 - 11	0.00317774	0.000467755	0.000318318	1.11965e-05	0.07234	0.0104814		3.22129	0.473374	2.05168	0.0721545	2.13868	0.0752141		847.544	20.943	355.919	8.36701	0.419746	0.0132077				3.4051	1.95914	314.5	21.4431	3.87601	0.760406	4.32356	0.848209	732.269			1687.03	80.9686	567094	24038	3.02634	0.373848	0.0480831	0.0391903	0.536701	0.138131	8.70211	0.382949	0.239271	0.036448	2.71906
ELB-13 - 12	0.0022989	0.00029423	0.000293255	8.49652e-06	0.0579503	0.0071504		2.33137	0.298047	1.89017	0.054756	1.97717	0.0572763		1886.54	22.7312	1500.01	26.4653	0.794063	0.0187593				21.3188	10.1914	622.685	117.676	2.98515	0.617865	3.32984	0.689209	708.938			1407.42	21.6558	485299	8866.78	9.56832	0.289656	0.0774679	0.0518962	1.46911	0.676897	18.2222	1.68628	0.671511	0.238175	4.33455
ELB-13 - 13	0.00237424	0.000392741	0.000340784	8.88965e-06	0.0519958	0.00865139		2.40716	0.39761	2.19646	0.0572871	2.28346	0.0595562		663.483	41.2917	476.153	37.8995	0.707952	0.0178865				1.56787	0.768911	172.816	26.715	2.21438	0.376708	2.47007	0.420205	683.547			1270.67	85.5151	500671	10481.1	1.51409	0.103541			0.196096	0.169232	9.8809	0.570773	0.167564	0.0595984	2.44312
ELB-13 - 14	0.0020821	0.000169963	0.000297372	5.05835e-06	0.0518661	0.00414735		2.1118	0.172195	1.91669	0.0325984	2.00369	0.0340781		2590.08	175.262	599.959	33.6085	0.234276	0.00407255						444.396	19.4881	1.64011	0.210361	1.82949	0.234651	659.316			1918.33	105.469	493547	10962.3	14.9246	1.10824			0.0585319	0.0234037	9.08543	0.351063	0.0520484	0.0118455	0.846134
ELB-13 - 15	0.00318127	0.000593459	0.000303739	8.43474e-06	0.0781728	0.0144131		3.22337	0.600488	1.95772	0.054357	2.04472	0.0567726		419.794	33.6934	163.81	13.8522	0.388965	0.0031657				2.1574	0.666006	481.415	86.4186	6.34946	0.565552	7.08261	0.630855	779.533			904.541	54.5782	498620	11882.2	1.76433	0.114177	0.0381958	0.0178716	0.830597	0.458952	5.64069	1.19176	0.375924	0.156487	3.08595
ELB-13 - 16	0.00200143	0.000110095	0.000279963	3.68072e-06	0.0528461	0.00280747		2.03014	0.11157	1.80451	0.0237208	1.89151	0.0248644		5635.8	231.058	629.329	23.5886	0.111839	0.000935289						960.156	25.0433	1.78902	0.263992	1.99559	0.294475	666.203			3964.3	73.49	490631	10424.8	31.3061	0.700833	0.0674794	0.0304046			12.7544	0.184187	0.0387359	0.00639767	0.99433
ELB-13 - 17	0.00250792	0.000686937	0.000286074	1.29731e-05	0.0656292	0.018107		2.54296	0.695674	1.84389	0.0836065	1.93089	0.0875513		1809.33	58.4031	734.49	21.3849	0.406044	0.0097577						483.31	41.0963	2.57373	0.653203	2.87091	0.728627	696.165			3221.82	149.916	563696	17042.3	4.48127	0.363601					13.5988	1.01306	0.225663	0.0235038	4.69443
ELB-13 - 18	0.0023925	0.000398309	0.000291824	5.89127e-06	0.0600904	0.00969491		2.42595	0.403375	1.88094	0.0379663	1.96794	0.0397224		1315.32	65.5037	485.281	43.87	0.361461	0.015185				6.43649	1.47648	568.894	30.7418	2.32136	0.523334	2.5894	0.583762	687.47			2062.74	138.923	519498	13467.4	7.05353	0.300414	0.0783342	0.0373281	0.0264033	0.0094839	12.3095	0.922297	0.121829	0.0240331	2.21413
ELB-13 - 19	0.00256681	0.000169589	0.000351761	8.72525e-06	0.0535989	0.00297501		2.60293	0.171747	2.2672	0.0562271	2.3542	0.0583847		6222.84	109.375	537.674	10.1811	0.0863653	0.00232366				8.42788	1.27071	1295.78	59.1143	1.21248	0.375668	1.35248	0.419046	636.141			4182.4	72.1812	518686	12174.5	42.1523	1.38362	0.2649	0.148794	0.133512	0.0182311	6.10082	0.226588	0.0600755	0.010206	0.66252
ELB-13 - 20	0.00221027	0.000140237	0.000311294	4.64904e-06	0.0525393	0.00305292		2.24171	0.142072	2.00642	0.0299603	2.09342	0.0312594		4508.83	128.667	764.73	27.6939	0.169202	0.00228083						619.878	21.5623	1.7169	0.332102	1.91514	0.370448	662.93			2577.17	50.9738	487292	10865.6	22.1423	0.556107	0.0524592	0.0269061	0.0269753	0.00778284	8.68947	0.235312	0.0290788	0.00599485	0.728525
ELB-13 - 21	0.00224238	0.000297147	0.00029692	6.05325e-06	0.0565898	0.00779816		2.2739	0.30098	1.91379	0.0390101	2.00079	0.0407835		1004.79	64.0575	700.123	41.8991	0.700156	0.00574919						318.002	15.4881	2.47443	0.407052	2.76014	0.454054	692.832			2449.05	81.6843	491419	10658.1	3.65776	0.23048	0.0647194	0.0205822	0.0234697	0.00693179	16.3233	0.701795	0.395438	0.025585	7.10583
ELB-13 - 22	0.00189617	0.000265594	0.000296359	5.19325e-06	0.0472595	0.00636509		1.92318	0.269147	1.91017	0.0334679	1.99717	0.0349922		955.367	10.0895	385.267	12.5838	0.399199	0.0143058						267.632	12.6785	2.7776	0.373291	3.09832	0.416394	702.689			1063.57	30.0467	491804	9752.55	5.00786	0.194234	0.0871259	0.0308679			8.63845	0.388715	0.0655513	0.00778363	1.30975
ELB-13 - 23	0.00416048	0.00130193	0.000304198	1.38107e-05	0.0944059	0.0299065		4.20724	1.31481	1.96068	0.0890022	2.04768	0.0929514		138.295	9.82883	106.265	4.2657	0.773338	0.038124				5.74121	1.44902	198.068	16.8883	7.20544	0.734802	8.03744	0.819648	792.368			752.856	21.8953	493736	10209	0.739989	0.0778746			0.0178546	0.00701608	6.60246	0.169506	0.139012	0.0216663	2.40438
ELB-13 - 24	0.00224323	0.000187972	0.00028814	4.54375e-06	0.0579329	0.00483494		2.27503	0.190451	1.8572	0.0292824	1.9442	0.0306542		3080.22	60.0424	1263.95	8.26537	0.40918	0.00938835						745.925	76.9379	1.59243	0.291743	1.77631	0.32543	657.001			1851.27	19.1026	489795	9314.9	11.1658	0.239081			2.04618	0.516363	16.3335	1.3408	0.84363	0.19984	5.02344
ELB-13 - 25	0.00300173	0.000736192	0.000307724	1.33778e-05	0.0718828	0.018094		3.0407	0.744294	1.98341	0.0862124	2.07041	0.089994		188.907	11.1476	74.543	4.70843	0.39378	0.00512032				4.28361	0.968987	242.125	20.5785	5.00979	0.659776	5.58826	0.735958	756.298			537.291	36.4269	494464	12244.6	0.871833	0.078939					2.28733	0.147968	0.0388596	0.00706711	0.851656
ELB-13 - 26	0.00229599	0.000194856	0.000300531	4.71061e-06	0.0573633	0.00480216		2.32851	0.197391	1.93706	0.0303573	2.02406	0.0317208		3654.13	70.8027	584.376	13.085	0.159928	0.00146089				7.56424	1.50693	670.982	22.669	1.64766	0.384752	1.83791	0.429178	659.678			2799.9	32.9599	482776	6930.87	26.7561	0.511372	0.149804	0.0354695	0.0553646	0.0197149	9.54411	0.187009	0.0422126	0.00724812	0.597884
ELB-13 - 27	0.00471935	0.00157421	0.000330703	2.10718e-05	0.107269	0.037769		4.76861	1.58797	2.13148	0.135792	2.21848	0.141335		90.2708	3.88178	61.8669	4.25047	0.671412	0.0305032				8.89752	1.15743	204.475	23.1498	8.85966	0.767784	9.88266	0.856438	814.029			385.232	24.8748	489287	10712.4	0.498991	0.0518497	0.0408237	0.0208864			4.67414	0.273201	0.0405103	0.00678461	0.623453
ELB-13 - 28	0.00190132	0.000146786	0.000285578	3.98058e-06	0.0495741	0.00366805		1.92864	0.148754	1.84069	0.0256531	1.92769	0.0268656		4585.88	184.692	1476.7	68.6826	0.321179	0.00310786						674.981	24.8302	1.22161	0.292009	1.36266	0.325726	636.702			3320.08	50.5621	483441	10871.2	23.4279	0.470568	0.0445252	0.0244241	0.0239486	0.00681706	22.606	0.66388	0.0835329	0.00948505	1.90338
ELB-13 - 29	0.00207237	0.000680559	0.000279957	1.34261e-05	0.0561444	0.0177502		2.10103	0.689684	1.80446	0.0865258	1.89146	0.0906976		343.223	10.2108	440.365	18.1694	1.28105	0.0186873						189.867	19.1962	5.56821	0.469772	6.21116	0.524015	766.532			1778.05	68.0245	466874	7867.31	0.970492	0.122471	0.0752743	0.0452369	0.0284102	0.00785868	15.0201	0.745753	0.502051	0.0394046	7.46219
ELB-13 - 30	0.00160257	0.000645633	0.000289521	1.30371e-05	0.0402277	0.0157967		1.62492	0.654303	1.8661	0.0840174	1.9531	0.0879344		428.586	34.8834	586.998	68.4109	1.34477	0.047974						240.283	20.5391	5.00256	0.699107	5.5802	0.779832	756.159			2125.57	181.186	463337	10742.1	1.30016	0.189528	0.0606977	0.0307954	0.0690401	0.0235131	18.406	1.70659	0.569452	0.0634632	8.62529
ELB-13 - 31	0.00208587	0.000252166	0.000296884	5.68929e-06	0.0518337	0.00590324		2.1155	0.255489	1.91355	0.0366646	2.00055	0.0383316		1287.84	73.6947	297.009	16.4806	0.230808	0.00499295						401.183	16.7829	3.65926	0.439639	4.08178	0.490403	727.033			1491.31	58.4174	475628	8134.18	2.73136	0.215405	0.0449427	0.0270174			4.09529	0.135342	0.0849099	0.00879737	1.9287
ELB-13 - 32	0.00217815	0.000286319	0.00029508	5.75796e-06	0.0552954	0.00701997		2.20886	0.290061	1.90192	0.0371072	1.98892	0.0388046		1137.33	60.6412	359.373	15.5501	0.317312	0.00508393						309.228	15.4311	2.84517	0.393727	3.17369	0.43919	704.764			1326.03	75.064	479731	9928.83	5.15692	0.355601	0.0557895	0.0236149			7.26698	0.268693	0.0500328	0.00709014	1.12284
ELB-13 - 33	0.00232288	0.000690331	0.000298709	1.45567e-05	0.0588159	0.0172687		2.35474	0.699178	1.92531	0.0938106	2.01231	0.0980497		341.499	17.1754	225.992	18.4568	0.653907	0.0272992				4.73301	1.03584	370.931	29.9278	4.03929	0.547933	4.5057	0.611201	736.057			1295.41	64.8783	479690	8500.39	2.35344	0.12571	0.104393	0.0571003	0.758881	0.259533	12.118	0.788463	0.406531	0.0781082	4.40327
ELB-13 - 34	0.0028136	0.000367696	0.000286992	5.08878e-06	0.0711474	0.009185		2.85267	0.372291	1.8498	0.032795	1.9368	0.0343374		1871.52	91.1317	776.65	22.7752	0.415087	0.0177427				2.04405	1.45745	366.848	36.5574	3.88501	0.943239	4.3336	1.05215	732.481			2209.26	78.9446	511376	12782.1	6.99617	0.481881			0.0502926	0.0355768	14.6349	0.868416	0.179299	0.0520492	3.25977
ELB-13 - 35	0.00347173	0.000930023	0.000304595	1.31656e-05	0.0890419	0.0257039		3.51471	0.939521	1.96324	0.084844	2.05024	0.0886038		157.821	3.85884	185.626	6.0008	1.17254	0.0215563				7.19424	0.981741	188.5	14.7567	11.6929	0.798829	13.043	0.891067	844.535			907.267	26.0211	489056	11758.2	0.614061	0.0523243	0.049238	0.0271496	0.0245597	0.00731284	7.61847	0.161966	0.277509	0.0199119	4.06406
ELB-13 - 36	0.00199579	0.000313628	0.000285736	8.08456e-06	0.0528662	0.00837095		2.0242	0.317746	1.84171	0.0521013	1.92871	0.0545625		1572.21	46.5777	307.7	8.94849	0.195629	0.00434676						356.393	24.5409	1.63062	0.471376	1.8189	0.525805	658.86			1335.15	41.5388	469148	7580.68	8.55187	0.368542	0.0489667	0.0299286	0.0531851	0.0636583	5.41062	0.180227	0.0394079	0.0236526	0.408884
ELB-13 - 37	0.00255438	0.000456456	0.000345663	9.09006e-06	0.0553489	0.0100539		2.59011	0.462306	2.2279	0.058578	2.3149	0.0608655		1012.73	55.8279	665.494	33.7433	0.657984	0.00874273						361.875	78.5352	1.40845	0.539092	1.57108	0.60134	647.489			1607.69	52.8084	468506	7962.06	2.16789	0.176677			0.561798	0.590317	10.2108	1.62989	0.31182	0.218195	3.74153
ELB-13 - 38	0.00253034	0.000221755	0.000327416	5.96988e-06	0.0572555	0.0047007		2.5658	0.224609	2.11031	0.0384717	2.19731	0.0400578		2073.27	67.7178	1102.66	41.6219	0.526462	0.0238537						304.806	17.5017	1.50083	0.313901	1.67413	0.350147	652.386			1550.24	21.1691	489069	10124.1	8.5743	0.192835	0.0377751	0.0209323	0.118375	0.0468899	12.1021	0.434877	0.104473	0.0218474	1.47261
ELB-13 - 39	0.00240473	0.000240082	0.000329909	6.08125e-06	0.054269	0.00512118		2.4385	0.243195	2.12638	0.0391891	2.21338	0.0407925		2324.41	230.746	1175.31	120.291	0.50462	0.00808658				5.78256	2.9382	743.182	82.9458	3.00209	0.388053	3.34874	0.43286	709.432			2250.54	157.355	490657	10295.6	12.0929	1.39548	0.0685684	0.0285728	2.57521	0.783408	20.8594	1.79507	1.00551	0.275409	6.27117
ELB-13 - 40	0.0025761	0.000485085	0.000297053	6.58996e-06	0.0651781	0.0124553		2.61201	0.49111	1.91464	0.0424691	2.00164	0.0443988		2309.67	100.611	1319.4	39.9682	0.572345	0.00952792				6.57793	2.62513	2460.18	334.837	3.24675	0.89552	3.62164	0.998924	716.324			1964.4	47.242	470237	6822.3	11.0406	0.589715			14.7197	2.20722	59.5775	5.19611	5.23144	0.79051	26.6925
ELB-13 - 41	0.00206942	0.000311024	0.000295303	5.69931e-06	0.052244	0.00769768		2.09862	0.315138	1.90336	0.0367293	1.99036	0.0384081		959.873	17.8823	1845.63	49.2247	1.91703	0.0376555						468.317	31.1099	8.4909	0.649077	9.47132	0.724025	809.502			4819.22	140.939	484834	9859.88	4.43383	0.229584	0.0348873	0.0199299	0.164526	0.0101191	40.2213	1.70088	1.19682	0.0554244	18.5937
ELB-13 - 42	0.00199679	0.00025807	0.000296505	6.14813e-06	0.0502057	0.00642789		2.02517	0.261497	1.91111	0.0396216	1.99811	0.0414253		1157.42	71.5944	1115.72	34.0707	0.982446	0.0294009						370.479	17.9858	4.66506	0.471188	5.20372	0.525595	749.507			3018.24	42.986	482647	10888.2	5.16891	0.227578			0.071816	0.0124462	23.9211	0.395605	0.606529	0.0270412	9.86132
ELB-13 - 43	0.00232558	0.000531378	0.000288325	1.07378e-05	0.0595205	0.0136393		2.35748	0.538081	1.85839	0.0692011	1.94539	0.0724407		483.067	117.071	110.421	24.3668	0.240646	0.00988623				2.71374	0.716862	197.196	25.0125	3.23976	0.659621	3.61385	0.735785	716.133			598.597	102.296	501551	11596.6	2.4267	0.577404	0.0469856	0.0226966			3.60591	0.300839	0.0212861	0.0054064	0.434413
ELB-13 - 44	0.0021757	0.000484752	0.000302194	1.07993e-05	0.0542515	0.0122072		2.20562	0.49089	1.94777	0.0695951	2.03477	0.0727037		313.458	22.8494	186.877	13.2564	0.596106	0.00860802				1.52757	0.676786	208.257	15.4454	6.54489	0.710151	7.30061	0.792151	782.581			1180.48	77.9068	493028	9148.44	1.72123	0.272341	0.0392821	0.0181524	0.0116222	0.0058352	5.66814	0.380103	0.194881	0.0184438	3.37551
Tyrnyauz
Eldjurta Granite	Age: 1.962±0.014 Ma (MSWD = 1.8)
ELB-20 - 1	0.00344201	0.000292502	0.00031643	8.89091e-06	0.0807591	0.00641149		3.4888	0.295998	2.03951	0.0572962	2.12651	0.0597403		4069.03	361.477	1934.34	140.283	0.477502	0.0139058				18.9278	5.061	709.543	28.2522	2.44402	0.575628	2.72623	0.642094	691.789			4877.26	234.972	514500	9806.28	14.3944	0.714958	0.241535	0.106929	0.0739055	0.0208518	21.3115	0.803918	0.337976	0.0348533	6.04975
ELB-20 - 2	0.00210182	0.00020715	0.000281905	5.1595e-06	0.0544735	0.0049153		2.13171	0.209893	1.81702	0.0332509	1.90402	0.034843		2672.11	31.4352	836.343	12.5166	0.31289	0.00308288						427.164	19.0772	1.79823	0.327878	2.00586	0.365737	666.613			1544.15	21.3693	492672	10354.5	8.91031	0.289256			0.0727432	0.0222005	9.0199	0.232641	0.0742043	0.0159399	1.06004
ELB-20 - 3	0.00268036	0.000451646	0.000295911	8.62359e-06	0.0666563	0.011306		2.71696	0.457221	1.90728	0.0555746	1.99428	0.0581096		645.814	49.4252	255.906	15.2165	0.400227	0.00758476				5.45429	0.774579	483.071	18.8472	5.16497	0.473734	5.76135	0.528435	759.231			1284.94	37.2274	491143	10347.6	1.58309	0.144545	0.0447304	0.0221957	0.0363974	0.00905729	4.06485	0.176278	0.118646	0.0126582	2.00519
ELB-20 - 4	0.00208352	0.000157085	0.000289122	4.45632e-06	0.0534672	0.00381104		2.11326	0.159178	1.86353	0.0287189	1.95053	0.0300597		4485.37	276.21	868.248	58.1796	0.19285	0.0053071						1154.14	136.784	2.96302	0.427682	3.30515	0.477065	708.289			3473.43	188.663	480138	7889.77	26.9416	1.31881	0.0568156	0.0216717	4.21469	1.88504	26.5515	4.67577	1.59182	0.690455	8.61002
ELB-20 - 5	0.00216819	0.000240554	0.000297737	5.49226e-06	0.0539091	0.00587719		2.19889	0.243675	1.91905	0.0353949	2.00605	0.0369996		1196.07	82.9274	1225.7	66.7015	1.03012	0.0281086						362.837	17.7327	3.78359	0.351958	4.22047	0.392598	730.067			3143.32	110.819	482860	11987.1	13.4436	0.787269			0.0797159	0.0109787	40.5498	1.19591	0.728166	0.0291481	11.822
ELB-20 - 6	0.0207097	0.00185846	0.000460178	1.72077e-05	0.326925	0.0245486		20.8052	1.8456	2.96581	0.110879	3.05281	0.114131		1528.03	101.976	761.666	94.1003	0.47856	0.0311978				11.4758	1.99533	515.672	31.3643	1.89073	0.428926	2.10904	0.478453	670.639			1922.09	135.249	500420	12135.1	13.3941	0.565373	0.235835	0.0845149	0.322702	0.0491713	15.1386	1.28208	0.159762	0.0156674	2.01238
ELB-20 - 7	0.00272344	0.000622202	0.000309573	9.73245e-06	0.0640419	0.0142031		2.75969	0.629759	1.99533	0.0627201	2.08233	0.0654548		376.707	37.2534	182.684	13.3029	0.49757	0.0131009						303.031	16.8842	5.72711	0.538437	6.38841	0.600609	769.291			1200.73	42.5585	492328	11245.3	1.16807	0.0841638			0.0219765	0.00877054	3.41867	0.231126	0.143976	0.0141251	2.595
ELB-20 - 8	0.00221054	0.000173736	0.000288252	4.89998e-06	0.0577731	0.0048751		2.24193	0.176006	1.85793	0.0315782	1.94493	0.0330569		2973.38	208.134	786.447	40.0554	0.267238	0.00608525						624.281	38.0501	2.20175	0.378924	2.45598	0.422677	683.074			2455.64	107.939	485368	10640.4	15.7193	0.691522	0.0400616	0.0227927	0.237807	0.130754	13.5127	0.791661	0.146096	0.0517872	1.62408
ELB-20 - 9	0.00227903	0.000482522	0.000311463	8.11666e-06	0.0528714	0.0110858		2.31032	0.488747	2.0075	0.0523075	2.0945	0.0545743		543.385	87.634	163.489	22.2478	0.308992	0.00684015						340.693	25.2185	6.76273	0.496383	7.54361	0.553699	785.894			1054.91	93.6863	493779	10242	3.11401	0.535134			0.416816	0.262712	5.30527	0.969013	0.221032	0.0909888	2.28814
ELB-20 - 10	0.0105801	0.00316537	0.000365619	2.42712e-05	0.20382	0.0580908		10.6803	3.18398	2.3565	0.156406	2.4435	0.16218		494.392	46.2189	149.264	14.5388	0.301778	0.00819351						247.325	32.5472	4.44483	1.43804	4.95806	1.60409	744.951			750.45	29.3678	597602	35063.7	2.41906	0.21225			0.0373069	0.0402456	4.43031	0.712403	0.0621008	0.012676	1.47356
ELB-20 - 11	0.330988	0.0196147	0.0473303	0.000691511	0.0510435	0.00248051		289.989	14.9783	298.107	4.25535	298.194	4.25659		234.228	3.64246	41.7527	3.36296	0.172312	0.0210503				60.1544	5.32209	249.893	31.3736	11.1261	1.00954	12.4108	1.12611	838.947			247.462	5.08768	486766	9511.13	0.039957	0.0572862					0.64973	0.0686523	0.048056	0.0131935	1.11839
ELB-20 - 12	0.00202332	0.000171473	0.000289679	5.00338e-06	0.0502378	0.00360714		2.05223	0.17374	1.86712	0.0322445	1.95412	0.033747		3212.45	176.845	829.182	33.1885	0.259558	0.00439366						595.705	19.2079	1.89322	0.330704	2.11182	0.36889	670.745			2837.47	58.3547	491509	11672.9	15.9008	0.593424					14.4312	0.281483	0.0600809	0.00827327	1.34061
ELB-20 - 13	0.0026905	0.000803916	0.000307271	1.34124e-05	0.065908	0.0210768		2.72716	0.813958	1.98049	0.0864354	2.06749	0.0902323		595.774	47.9673	219.381	15.6789	0.367716	0.0188919				4.0426	1.17664	400.207	27.6852	4.53571	0.855024	5.05944	0.953751	746.853			958.716	94.7842	478206	7919.52	1.91697	0.13667	0.0603812	0.0259506	0.0271748	0.0130567	4.59295	0.300175	0.0986365	0.0209986	1.63456
ELB-20 - 14	0.00386862	0.000349568	0.000316562	5.09415e-06	0.0892101	0.00758409		3.91997	0.35349	2.04036	0.0328286	2.12736	0.0342284		2855.3	322.021	836.835	83.2028	0.296507	0.00473821				22.2746	6.17766	3846.35	212.438	2.78739	0.337513	3.10925	0.376484	702.993			2026.3	108.277	483047	9722.01	12.2279	0.948245	0.143408	0.0522059	31.6113	3.00042	104.316	8.47725	13.2253	1.18065	66.4515
ELB-20 - 15	0.00197105	0.000644599	0.00030999	1.15966e-05	0.0459948	0.0144296		1.99731	0.652346	1.99801	0.0747326	2.08501	0.0779867		229.227	12.5613	95.2005	6.94238	0.401331	0.0234808				1.36915	0.703726	193.613	17.1145	7.9981	0.653918	8.92162	0.729424	803.198			791.755	59.273	496501	9883.01	1.76226	0.147179			0.0131117	0.0055751	3.95143	0.157653	0.117873	0.021281	1.82374
ELB-20 - 16	0.00426675	0.000657064	0.000320978	7.4995e-06	0.0944039	0.0130873		4.32269	0.664012	2.06883	0.0483292	2.15583	0.0503616		3426.39	104.005	543.53	21.1869	0.158491	0.00304486				400.512	154.205	5182.88	2180.5	4.29736	0.869849	4.79356	0.970288	741.797			2437.14	58.4859	536948	12717	16.8816	0.344958	0.471603	0.252022	40.4314	17.25	110.569	44.2254	14.0492	5.81547	66.5328
ELB-20 - 17	0.00226027	0.000387412	0.000296906	8.98292e-06	0.0569178	0.0096794		2.29171	0.39234	1.91369	0.0578901	2.00069	0.0605219		681.053	65.7315	196.172	12.6038	0.294208	0.0108926						323.755	19.5214	3.85374	0.405557	4.29872	0.452386	731.742			1033.95	51.0765	497748	10854.7	3.00446	0.297287	0.0443696	0.0238281	0.0127624	0.00715262	3.94565	0.19592	0.0532389	0.00701902	1.30701
ELB-20 - 18	0.00235637	0.000400832	0.000292846	1.08687e-05	0.060098	0.0105546		2.38956	0.405938	1.88753	0.0700434	1.97453	0.0732718		1891.21	58.9073	544.989	10.6257	0.288286	0.00520479						369.774	31.0301	1.24561	0.45568	1.38944	0.508296	638.162			1475.29	27.8148	479477	9834.63	8.27911	0.386475	0.0488739	0.0485851	0.0215015	0.0144225	8.99497	0.605222	0.0528819	0.0168711	0.977605
ELB-20 - 19	0.34694	0.0096906	0.0479943	0.000612474	0.0528698	0.000734475		302.326	7.30454	302.19	3.76895	302.277	3.77003		1582.79	154.129	21.7085	0.57702	0.0134082	0.00148184				9.21768	0.91452	1102.86	40.2439	2.49799	0.40479	2.78642	0.45153	693.632			1940.75	109.854	491651	12330.8	1.21101	0.116839			0.0231382	0.00540115	0.447646	0.0274894	0.0187322	0.00521403	0.2883
ELB-20 - 20	0.00223319	0.000181702	0.000291503	5.47754e-06	0.0558585	0.00405779		2.26486	0.18406	1.87887	0.0353001	1.96587	0.0369347		3353.21	63.3043	1022.76	36.5937	0.302714	0.00702058				1.51174	1.36678	1409.27	301.903	2.09286	0.349426	2.33452	0.389774	678.896			2973.68	132.448	478386	9372.61	18.3383	0.536705	0.0603939	0.0299741	6.07566	2.20309	32.455	6.22321	2.77038	0.991717	14.9163
ELB-20 - 21	0.0032006	0.000583063	0.000354083	1.11466e-05	0.0653212	0.0116213		3.24414	0.590322	2.28216	0.0718301	2.36916	0.0745684		1407.3	189.316	1079.04	201.783	0.725346	0.0711304				3.75558	2.96547	519.94	212.1	3.58049	0.816642	3.99392	0.910938	725.068			2205.99	135.256	559477	26723.2	3.35808	0.171644			1.23768	0.386743	24.2521	3.36466	1.15061	0.51005	9.12755
ELB-20 - 22	0.00341222	0.000184986	0.000333619	4.55839e-06	0.0746273	0.00404619		3.45868	0.187179	2.15029	0.0293755	2.23729	0.030564		5452.83	82.6308	912.863	7.03892	0.167266	0.00290918				1.57418	0.740803	767.346	55.3667	1.22805	0.207714	1.36985	0.231698	637.096			2722.64	103.311	485763	10205.7	22.9843	1.00317			0.0262505	0.00586705	8.24352	0.139673	0.0373658	0.00502219	0.809255
ELB-20 - 23	0.0173034	0.00732793	0.000421385	5.76276e-05	0.217488	0.0651199		17.1688	7.19367	2.71575	0.371284	2.80275	0.383178		1077.86	121.362	244.991	46.7585	0.200661	0.0129379				1508.43	763.566	470.555	92.117	84.8901	40.9277	94.6921	45.6535	1124.78			926.199	94.8989	472427	16596.2	7.56923	0.606626	3.06004	1.39651	1.2061	0.6284	8.66777	2.60215	0.542688	0.277625	3.12706
ELB-20 - 24	0.00218201	0.000248035	0.000293035	4.85088e-06	0.0540022	0.00597243		2.21287	0.251249	1.88875	0.0312615	1.97575	0.0327015		2004.43	124.556	633.166	32.9267	0.31859	0.00413851				4.20147	2.03482	1000.5	169.586	2.92432	0.386617	3.26198	0.431259	707.144			1601.28	59.488	494255	10852.1	7.30186	0.487878	0.0715784	0.0345174	6.45058	1.83722	26.67	4.92461	2.36451	0.630277	11.4984
ELB-20 - 25	0.019628	0.0018929	0.000453532	1.46701e-05	0.315503	0.0270632		19.724	1.88941	2.92299	0.0945286	3.00999	0.0973421		1356.82	44.0126	1289.78	22.7579	0.939124	0.0313123				977.597	113.214	279.212	16.3396	2.25997	0.43543	2.52092	0.485709	685.238			1296.5	19.0667	465414	6812.08	11.8468	0.245163	0.375517	0.0666872	0.0269487	0.0113563	44.8888	1.50534	0.111212	0.0132084	1.94916
ELB-20 - 26	0.00221228	0.000185961	0.000286968	8.44766e-06	0.0561615	0.00481527		2.24379	0.188411	1.84965	0.0544414	1.93665	0.0570021		3832.35	113.276	1420.79	41.8447	0.370375	0.00761007				10.8635	3.49548	774.877	43.7487	3.98548	0.713707	4.44567	0.796117	734.823			2605.93	112.3	549021	23388.3	19.6145	0.90469			4.10942	0.182326	51.8581	2.13479	1.78198	0.221702	10.6007
ELB-20 - 27	0.00248122	0.000322614	0.000331106	1.16351e-05	0.0535439	0.00706435		2.51576	0.326745	2.13409	0.0749798	2.22109	0.0780364		640.283	112.615	301.285	62.0923	0.452624	0.0201896						233.591	31.7453	2.05025	0.264564	2.28699	0.295113	677.212			767.815	100.79	500032	11522.2	3.16035	0.404658	0.0621005	0.0280514	0.0153634	0.0078634	7.88906	0.710461	0.0341323	0.0054436	0.692462
ELB-20 - 28	0.00240786	0.000378178	0.000296158	6.90654e-06	0.0596496	0.00942036		2.44182	0.383066	1.90887	0.0445092	1.99587	0.0465378		2431.69	132.591	733.294	48.3935	0.300849	0.00566444						361.831	43.284	2.65816	0.712317	2.96509	0.794567	698.917			2130.46	115.041	494822	11129.7	8.26579	0.311222	0.079976	0.0574356	0.0357693	0.0108913	12.1796	0.650133	0.0909076	0.0204964	1.88594
ELB-20 - 29	0.00355725	0.000917465	0.00034667	1.12097e-05	0.0744485	0.0183256		3.60356	0.928183	2.23439	0.072237	2.32139	0.0750497		340.44	8.24332	301.12	10.5409	0.880944	0.0240569						209.865	34.4629	5.09853	0.785427	5.68725	0.876118	757.984			1166.7	72.2176	479909	6658.1	1.01125	0.0901819			0.0290025	0.0199338	10.4815	0.272172	0.242439	0.0536028	4.28788
ELB-20 - 30	0.00214162	0.000145766	0.000310899	5.60135e-06	0.0501924	0.00353403		2.1722	0.147692	2.00387	0.0360972	2.09087	0.0376644		6461.23	366.047	1583.75	88.85	0.244878	0.00362795						777.091	43.0911	3.67973	0.701242	4.10462	0.782212	727.539			3916.17	247.421	535600	13589.8	35.1318	1.96931			0.241514	0.0512161	19.9104	1.32933	0.163204	0.0247985	2.1734
ELB-20 - 31	0.00317802	0.000761481	0.00029655	1.08353e-05	0.0804884	0.0209351		3.21947	0.770127	1.9114	0.0698281	1.9984	0.0730064		308.796	6.49302	225.661	6.41272	0.728089	0.0126582				2.10918	1.96928	206.201	15.8725	5.85194	0.766553	6.52765	0.855065	771.415			1505.44	41.4801	511362	11207.3	1.1456	0.0948662			0.0156274	0.00594656	5.93234	0.257211	0.311774	0.0222327	4.7049
ELB-20 - 32	0.00236168	0.00039282	0.000310931	7.45615e-06	0.0553973	0.00908872		2.39444	0.397737	2.00407	0.04805	2.09107	0.0501359		737.941	67.0226	218.409	12.2029	0.301429	0.0113126						291.805	18.2627	4.05178	0.469626	4.51962	0.523852	736.342			1139.73	44.7357	486033	9584.11	4.62494	0.431099					5.19523	0.162217	0.0632131	0.00779301	1.19289
ELB-20 - 33	0.00242354	0.0004609	0.000330227	6.74691e-06	0.0530133	0.0100801		2.45734	0.466951	2.12843	0.0434791	2.21543	0.0452563		1325.04	162.972	505.644	87.6667	0.367816	0.016896						296.079	44.8756	1.98478	0.636708	2.21395	0.710227	674.567			1193.69	159.376	516805	15941.7	6.7026	0.836406	0.073054	0.0486922	0.068514	0.0452621	7.02184	1.19346	0.0521773	0.0193767	0.708353
ELB-20 - 34	0.00253554	0.000288766	0.000331963	6.5666e-06	0.0561846	0.00636432		2.57113	0.29238	2.13961	0.0423171	2.22661	0.0440378		3784.74	236.804	438.179	12.1649	0.11458	0.00997804				7.84452	2.49196	883.463	53.5304	1.63522	0.466075	1.82403	0.519891	659.081			1991.4	108.671	470100	10146.7	14.4732	0.876727	0.0708078	0.0526813	0.780438	0.46054	8.75885	1.45076	0.332543	0.193235	2.05429
ELB-20 - 35	0.00225249	0.000410212	0.000294094	7.55622e-06	0.0563074	0.00987761		2.28386	0.415414	1.89557	0.0486961	1.98257	0.0509311		1110.38	74.1243	425.205	42.2758	0.365544	0.0221004						510.231	47.8207	1.61761	0.286017	1.8044	0.319043	658.231			1867.4	187.004	499379	11681.4	2.97449	0.118132	0.0629478	0.0268139	22.6903	20.7214	47.5052	35.7189	2.67458	2.42381	14.6012
ELB-20 - 36	0.0047428	0.000453191	0.000314908	6.89803e-06	0.110254	0.00939921		4.80393	0.458066	2.02971	0.0444535	2.11671	0.0463589		1436.78	35.331	552.157	20.8518	0.382894	0.00699235				1105.46	152.524	405.769	31.4037	16.5333	3.72561	18.4424	4.15579	885.109			2391.45	85.3763	501556	13752	4.34858	0.235581	6.66811	1.01624	0.646866	0.493583	12.1286	0.700977	0.239042	0.074907	3.89776
ELB-20 - 37	0.00231872	0.000462184	0.000295062	7.91574e-06	0.0578644	0.0112057		2.35116	0.468023	1.90181	0.051013	1.98881	0.0533466		1217.88	124.696	487.055	63.5568	0.392113	0.0131602						772.269	51.4431	1.53043	0.50364	1.70714	0.561794	653.903			1847.5	145.268	522043	13415.9	4.66996	0.52219			0.0276994	0.0300548	10.8187	0.898008	0.0665259	0.0136119	1.73173
ELB-20 - 38	0.00261361	0.000441626	0.00030614	8.12142e-06	0.0615875	0.0103654		2.65009	0.447176	1.9732	0.052338	2.0602	0.0546456		3318.49	203.35	971.243	36.283	0.292586	0.0125388				2.4448	1.08073	1130.25	155.746	4.63053	0.774802	5.1652	0.864267	748.804			2472.25	293.842	547344	22189.3	15.1857	2.09933			3.17686	0.811605	30.9712	4.95579	1.88118	0.464049	11.5747
ELB-20 - 39	0.00232123	0.000257473	0.000307621	6.90931e-06	0.0557631	0.00604475		2.3539	0.260811	1.98275	0.0445264	2.06975	0.0464802		924.522	46.9485	1581.26	559.232	0.708495	0.128032						1464.38	483.979	3.4024	0.347922	3.79527	0.388096	720.489			1836.38	63.0675	497069	9448.34	1.88809	0.127038			1660.71	769.981	2712.02	1256.72	260.809	122.715	865.313
ELB-20 - 40	0.00192069	0.000267918	0.000287272	6.0716e-06	0.0496551	0.00699193		1.94803	0.2715	1.85161	0.0391288	1.93861	0.0409673		1377.9	124.604	300.309	21.1664	0.222819	0.00574566						293.691	17.0001	2.12499	0.41645	2.37035	0.464536	680.147			1320.83	61.2931	496375	10376.7	8.5981	0.685403	0.0489425	0.0208101			6.12514	0.230346	0.0272603	0.00532022	0.590141
ELB-20 - 41	0.00277932	0.00062262	0.000313391	1.00293e-05	0.0642461	0.0139701		2.81652	0.629802	2.01993	0.0646322	2.10693	0.067416		516.656	81.1991	169.045	24.7518	0.330785	0.0127979				4.48002	1.56809	521.253	137.487	4.19122	0.816026	4.67517	0.910251	739.471			813.476	91.7611	500730	11542.8	1.50062	0.219617			1.37144	1.05562	6.99633	2.76893	0.50658	0.360977	3.12024
ELB-20 - 42	0.00216378	0.000238328	0.000289517	5.03599e-06	0.0547281	0.0056725		2.19459	0.241493	1.86607	0.0324547	1.95307	0.0339678		4544.1	80.062	1086.88	21.9062	0.238849	0.00357946				17.6264	14.5007	598.815	32.897	2.28237	0.44028	2.54591	0.491118	686.058			3076.87	63.6463	527214	16480.4	22.8186	0.551356			0.0579046	0.0146738	19.5164	0.50654	0.0708523	0.0128438	1.55613
Eldjurta Ignimbrite	Age: 1.959±0.014 Ma (MSWD=1.3)
ELB-21a - 1	0.00205502	0.000481862	0.000320725	8.25359e-06	0.0479753	0.0115259		2.08362	0.487818	2.06719	0.0531889	2.15419	0.0554274		672.287	10.905	607.007	14.5593	0.889338	0.0296882				1.28877	1.2695	170.399	20.0886	1.90475	0.52433	2.12469	0.584873	671.235			1486.89	34.9393	509878	10672.4	4.74499	0.152336			0.0209664	0.00829854	10.3034	0.35294	0.177107	0.0185879	2.6722
ELB-21a - 2	0.00205238	0.000364933	0.000292761	7.3937e-06	0.0514769	0.0088665		2.08147	0.369724	1.88698	0.0476489	1.97398	0.0498457		1121.75	29.6735	264.854	11.971	0.235355	0.00523838						200.588	18.5794	1.59708	0.37166	1.78149	0.414574	657.229			759.243	18.0694	516246	12876.8	4.7836	0.164705			0.0102451	0.0071514	5.07154	0.20096	0.0145243	0.00441945	0.382003
ELB-21a - 3	0.00220433	0.00084094	0.000311799	1.53038e-05	0.0523617	0.020865		2.23471	0.851471	2.00967	0.098625	2.09667	0.102894		534.722	31.598	453.303	42.9413	0.840288	0.0356843						269.044	25.1268	5.73396	0.540922	6.39605	0.603381	769.408			2338.23	150.675	533235	11182.8	2.74234	0.265999			0.0664838	0.0165482	9.71886	0.887507	0.58935	0.0591166	9.67507
ELB-21a - 4	0.00266314	0.00066891	0.000294945	1.15732e-05	0.0678253	0.0172415		2.69917	0.676949	1.90106	0.0745838	1.98806	0.0779971		393.775	21.5528	326.142	26.095	0.819505	0.0221374				3.38943	2.03186	234.77	21.6752	5.66058	0.877998	6.3142	0.979378	768.143			2018.85	93.8464	486752	7733.56	2.55064	0.112279			0.225486	0.139015	8.28279	0.503263	0.481265	0.0704211	7.1274
ELB-21a - 5	0.00229759	0.000168016	0.00031383	4.76665e-06	0.0542759	0.0035884		2.33013	0.170174	2.02276	0.0307181	2.10976	0.0320393		5617.5	885.606	1242.56	188.357	0.224254	0.00310667				20.441	7.5213	830.032	101.093	2.32403	0.270196	2.59238	0.301395	687.566			5100.8	721.281	482771	8494.7	52.1358	6.786	0.0950772	0.0395756	0.0806154	0.00896822	14.6697	1.81359	0.0593819	0.00660693	1.13106
ELB-21a - 6	0.00203418	0.000164697	0.000271669	4.99345e-06	0.0551619	0.00451888		2.0633	0.166877	1.75105	0.032181	1.83805	0.0337799		3412.04	77.2176	559.861	6.86302	0.16399	0.00491476				3.05065	1.08241	434.269	24.2558	3.25295	0.507159	3.62856	0.56572	716.493			1734.63	23.0154	499223	7723.37	10.9606	0.358896	0.0458068	0.0238167	0.0731255	0.0268385	9.2367	0.366137	0.0597252	0.0155621	1.01108
ELB-21a - 7	0.00244435	0.000194796	0.000341262	5.65634e-06	0.0527396	0.00377728		2.47875	0.197261	2.19954	0.0364506	2.28654	0.0378923		2699.15	93.4248	4298.51	389.292	1.48609	0.11684				9.32862	4.47668	640.614	71.1616	5.34218	0.648888	5.95903	0.723814	762.495			3244.53	139.123	490069	11699.2	10.1562	0.907777	0.0466602	0.0275691	0.806257	0.238791	59.7978	5.22582	0.990601	0.116726	13.5782
ELB-21a - 8	0.00307279	0.000207924	0.000303506	5.73331e-06	0.0745536	0.0043246		3.11515	0.210463	1.95623	0.0369481	2.04323	0.0385913		4538.45	68.5134	1546.65	23.7866	0.340899	0.00408736				14.9767	2.18805	4178.76	184.228	1.80707	0.424118	2.01573	0.47309	667.006			2568.11	72.7557	469156	7508.88	21.5312	0.833261	0.0972846	0.0492356	21.5916	0.844866	76.2049	2.66549	8.96112	0.37374	45.2882
ELB-21a - 9	0.00231175	0.000437896	0.000313904	7.40702e-06	0.05332	0.00985547		2.34367	0.443524	2.02324	0.0477337	2.11024	0.0497862		552.368	41.3008	251.379	19.6207	0.454401	0.00442785				4.17219	1.10541	356.61	19.6109	2.99831	0.385195	3.34452	0.429673	709.322			1323.69	56.1869	497343	11059.7	3.58468	0.283203	0.0725704	0.027066	0.0293303	0.00895844	6.38909	0.446314	0.134633	0.0123258	2.43652
ELB-21a - 10	0.00194559	0.000186384	0.000296394	5.33654e-06	0.0478567	0.00455937		1.97344	0.188884	1.91039	0.0343913	1.99739	0.0359575		2062.96	123.586	569.796	42.8584	0.272067	0.00683864						373.757	19.8577	1.90882	0.296279	2.12923	0.330489	671.407			1712	76.5558	491436	10471	12.3172	0.691939			0.00715358	0.00471908	9.18558	0.601606	0.0372126	0.00633291	0.718916
ELB-21a - 11	0.00384552	0.00152544	0.000358645	1.56688e-05	0.0768722	0.0303701		3.89544	1.54415	2.31156	0.10097	2.39856	0.10477		620.433	28.7493	549.953	26.359	0.886652	0.0118565				290.852	306.796	315.765	47.4341	6.713	1.71803	7.48813	1.91641	785.145			1777.31	76.687	569683	13649.5	2.87536	0.172012	0.148749	0.0777154	4.6311	9.13565	16.4813	0.790596	0.431282	0.075736	5.69525
ELB-21a - 12	0.00260719	0.00100168	0.000290275	1.13495e-05	0.0647072	0.0247791		2.64272	1.01409	1.87096	0.0731427	1.95796	0.0765438		1282.28	93.6172	344.867	24.612	0.269126	0.00322884				131.928	82.059	285.594	38.5568	2.75283	0.981932	3.0707	1.09531	701.918			1134.6	70.0492	536848	18633.1	6.25843	0.434169	0.128552	0.113364	0.063237	0.0336568	7.02263	0.544217	0.0712062	0.0586273	0.820836
ELB-21a - 13	0.00209987	0.000233374	0.000332089	6.11528e-06	0.0465942	0.00496891		2.12985	0.236466	2.14043	0.0394087	2.22743	0.0410105		2496.59	80.2536	669.182	35.3416	0.26474	0.0209114				5.87726	5.75461	488.028	45.1056	1.80471	0.297608	2.01309	0.331972	666.901			2060.67	108.579	550390	23940.3	12.8876	0.538753	0.0824456	0.0699777	1.01302	0.83159	10.8833	1.40678	0.27781	0.179334	1.56333
ELB-21a - 14	0.00287174	0.000736965	0.000273789	7.20945e-06	0.0786793	0.0209196		2.91106	0.745897	1.76471	0.0464623	1.85171	0.0487529		1732.98	55.7493	416.722	14.3888	0.240357	0.00411057						522.297	44.1396	1.55011	0.342752	1.7291	0.382328	654.897			1801.04	36.7916	495007	9742.31	11.0508	0.484575			2.47335	0.203223	15.6842	0.385123	0.778252	0.0849919	4.13527
ELB-21a - 15	0.00247465	0.0002616	0.000336069	4.90825e-06	0.0542218	0.00533804		2.50948	0.264936	2.16607	0.03163	2.25307	0.0329004		7550.58	1330.95	4906.31	868.616	0.651597	0.0169643				22.4023	23.136	1635.68	269.362	2.32859	0.538949	2.59746	0.60118	687.73			7312.41	1126.02	523964	13669	18.3214	3.00754	0.111597	0.0532856	0.0894323	0.0557096	42.2357	5.34517	0.438758	0.0540467	8.3182
ELB-21a - 16	0.00248653	0.000152752	0.000324332	4.81523e-06	0.0561206	0.00313955		2.52154	0.154702	2.09044	0.031031	2.17744	0.0323224		6237.75	154.151	4223.1	379.156	0.637994	0.0697051				94.2151	27.9689	714.522	27.9472	2.48804	0.411327	2.77532	0.458822	693.295			4020.79	190.284	485761	11359.1	23.4247	0.818303	0.154308	0.0508849	0.0492762	0.0127568	42.5972	4.03553	0.231305	0.0280846	4.59791
ELB-21a - 17	0.00314997	0.000550598	0.000348805	8.98985e-06	0.0661321	0.0108728		3.19246	0.556967	2.24815	0.0579325	2.33515	0.0601744		1303.73	349.766	1060.08	318.401	0.776408	0.0217626				9.61225	4.9282	256.308	45.3676	1.55832	0.384321	1.73826	0.428697	655.309			2378.81	442.785	478891	8063.07	4.18023	1.1898	0.152057	0.0834168	0.603642	0.191353	18.1253	3.7999	0.458018	0.130527	5.58298
ELB-21a - 18	0.0018528	0.000241625	0.000295564	7.29219e-06	0.04651	0.00589048		1.87932	0.244876	1.90505	0.0469943	1.99205	0.0491404		1362.22	168.977	381.493	38.356	0.285958	0.00787283						262.553	20.8872	2.22779	0.31081	2.48502	0.346698	684.047			1432.84	105.211	499650	11878.6	10.3579	1.03074	0.042987	0.0285705	0.00900087	0.00507225	9.14789	0.426108	0.0415477	0.00644665	0.778055
ELB-21a - 19	0.00242439	0.000698053	0.000309663	1.4675e-05	0.0552499	0.0154721		2.45632	0.706635	1.9959	0.0945709	2.0829	0.0986931		182.625	9.15947	136.01	3.61627	0.747329	0.0212482						259.754	17.0966	8.02868	0.616806	8.95573	0.688027	803.598			978.452	29.1552	499644	10996.6	1.60476	0.0932184			0.0106354	0.00428402	9.50501	0.494891	0.185212	0.0213787	2.67125
ELB-21a - 20	0.00218253	0.000246159	0.000279423	5.08497e-06	0.0568876	0.00610529		2.21348	0.249344	1.80103	0.0327707	1.88803	0.0343537		2653.42	48.1018	759.621	8.39424	0.286067	0.00396667						361.965	19.082	1.49101	0.316769	1.66318	0.353346	651.878			1593.62	21.0863	512639	12158.4	9.60917	0.226351			0.0585507	0.0195026	9.2406	0.214468	0.059146	0.011405	1.04557
ELB-21a - 21	0.243978	0.00930938	0.034517	0.000638421	0.0521252	0.00112266		221.491	7.59936	218.747	3.98249	218.834	3.98408		529.367	49.8244	107.999	18.7853	0.177236	0.014174				41.6616	3.52034	236.148	25.171	3.58139	0.502816	3.99492	0.560875	725.09			304.35	38.2061	495193	9954.15	1.24085	0.155918	0.0522075	0.0300137	0.343163	0.180307	3.40918	0.687915	0.163488	0.0687607	1.70712
ELB-21a - 22	0.00274941	0.000473782	0.000317873	9.77005e-06	0.0634874	0.0109199		2.78676	0.479619	2.04881	0.0629616	2.13581	0.0656351		454.739	17.0494	185.556	12.7747	0.399127	0.0123118						242.69	13.3945	6.78865	0.553026	7.57252	0.616883	786.282			579.316	13.5327	498840	8779.78	1.47133	0.0904338		0.0264262	0.00991635	0.00453207	3.9593	0.156879	0.0485639	0.00775172	0.96467
ELB-21a - 23	0.00187336	0.000563356	0.000305979	1.44642e-05	0.0456507	0.013553		1.89948	0.571049	1.97216	0.0932128	2.05916	0.0973248		306.953	29.7703	202.154	15.3431	0.66325	0.0153674						215.836	21.7907	6.60438	0.795901	7.36697	0.887801	783.495			1293.78	56.6395	508994	12512.4	0.875043	0.0970212	0.0598284	0.0291043	0.0164006	0.0084883	5.78436	0.19306	0.187834	0.0184516	4.06926
ELB-21a - 24	0.00199942	0.00014485	0.000289355	3.99452e-06	0.0514214	0.00366662		2.02806	0.146794	1.86503	0.0257429	1.95203	0.0269437		4109.66	124.291	967.985	7.18027	0.234671	0.00631836						708.09	28.3637	1.85372	0.30598	2.06776	0.34131	669.048			3155.16	35.0705	487712	10881.3	25.8273	0.487039	0.051474	0.0254122			19.1759	0.33728	0.0713953	0.00840891	1.53382
ELB-21a - 25	0.00220285	0.000386022	0.000350848	8.23495e-06	0.0466382	0.00818547		2.23374	0.391003	2.26132	0.0530673	2.34832	0.0551089		1113.95	183.537	460.451	81.1179	0.406177	0.00739137						272.878	29.8106	2.03011	0.323994	2.26452	0.361405	676.406			1384.17	204.446	507192	11667.1	3.66946	0.420403			0.0122183	0.00536681	7.69223	0.531816	0.0623825	0.0111445	1.25961
ELB-21a - 26	0.00214022	0.000214264	0.000287295	4.67093e-06	0.0544884	0.00544549		2.17071	0.217096	1.85175	0.030102	1.93875	0.0315163		4283.56	63.3659	1178.17	15.3936	0.273799	0.00461966						477.283	45.1189	1.7987	0.558367	2.00639	0.62284	666.634			2425.39	56.779	533514	16115.1	21.6034	0.524951			0.295724	0.434351	14.6026	1.27847	0.176413	0.182956	1.84004
ELB-21a - 27	0.00413054	0.00144422	0.000316583	2.40654e-05	0.0941629	0.0306967		4.18283	1.45976	2.0405	0.155088	2.1275	0.1617		355.461	35.1406	234.666	62.0102	0.603441	0.0830039				2.16023	1.92598	241.478	19.3746	6.09887	0.912292	6.80309	1.01763	775.511			1067.22	133.198	540667	12834.6	1.34927	0.366306			0.0264776	0.00842434	4.28287	0.770751	0.143034	0.0275699	3.00985
ELB-21a - 28	0.00217023	0.000224186	0.000287571	4.69333e-06	0.0558115	0.00582632		2.20099	0.227138	1.85353	0.0302465	1.94053	0.0316662		1525.72	72.2574	480.45	20.4322	0.314987	0.00303263						325.391	16.9527	2.41647	0.255453	2.69549	0.284949	690.835			1379.35	49.3596	500474	11139.5	7.77716	0.461723	0.0637493	0.0248163	0.0127056	0.0068284	9.24007	0.297093	0.0507227	0.00718261	1.07292
ELB-21a - 29	0.00257324	0.000461131	0.000313309	9.0885e-06	0.0606221	0.0109908		2.60843	0.466905	2.0194	0.0585695	2.1064	0.0610928		474.609	62.6061	253.541	60.8788	0.406864	0.0448861						202.095	30.9547	1.43963	0.303527	1.60586	0.338574	649.171			778.315	130.745	489707	10331.7	3.54547	0.616268					5.68979	0.962095	0.0426962	0.013687	0.806743
ELB-21a - 30	0.00207903	0.000196034	0.000287595	4.91957e-06	0.0533119	0.00489622		2.10864	0.198645	1.85369	0.0317044	1.94069	0.0331924		1639.35	24.9028	424.19	7.34539	0.258263	0.0021286						236.842	17.3631	1.52339	0.283875	1.69929	0.316654	653.544			1090.41	19.6861	490314	10650	7.49945	0.303937	0.0565769	0.0297001			6.28916	0.15228	0.0208892	0.00464489	0.469305
ELB-21a - 31	0.00234435	0.00027858	0.000322972	7.9203e-06	0.0538676	0.00679107		2.37737	0.282193	2.08168	0.0510408	2.16868	0.0531739		1873.59	250.534	344.944	24.6499	0.189682	0.0137213				3.00316	1.2749	500.692	39.529	8.16265	0.678097	9.10517	0.756395	805.336			1996.92	183.218	527397	16395.7	12.3319	1.79882			0.0583278	0.0217837	7.59676	0.380301	0.104549	0.0192405	1.45127
ELB-21a - 32	0.00237647	0.000256692	0.000287344	8.15771e-06	0.0610366	0.00602268		2.41002	0.260108	1.85207	0.0525727	1.93907	0.0550422		2613.93	55.0667	544.238	16.6317	0.207481	0.00435984				19.4355	10.8534	443.446	32.6651	1.55531	0.503812	1.7349	0.561986	655.158			2079.92	34.9648	472149	8391.88	15.6624	0.403282	0.0930458	0.0430959	0.0349935	0.0149935	9.37123	0.188159	0.0371603	0.011188	0.780276
ELB-21a - 33	0.00294303	0.00052708	0.000323268	1.02399e-05	0.0677028	0.0121802		2.98257	0.533503	2.08358	0.0659889	2.17058	0.0687442		320.634	21.3929	129.727	7.72963	0.402958	0.00676401						96.3716	13.7156	2.0219	0.376676	2.25536	0.42017	676.076			457.331	15.5574	496934	11586.5	1.2923	0.0843749	0.0445739	0.019705			4.34343	0.146506	0.0155742	0.00337192	0.423175
ELB-21a - 34	0.00211184	0.000133992	0.000302706	4.05043e-06	0.0516973	0.00314112		2.14199	0.135762	1.95108	0.0261028	2.03808	0.0272668		5123.25	77.4797	891.132	15.9002	0.172917	0.00509449						960.41	60.3266	2.09305	0.327682	2.33473	0.365519	678.904			3779.4	189.17	488779	10293.2	36.0585	3.23351	0.0548224	0.028911	0.275825	0.300356	14.1626	0.762179	0.157902	0.136518	1.55862
ELB-21a - 35	0.00264131	0.000764408	0.000295146	1.42875e-05	0.0667181	0.0199116		2.67687	0.773812	1.90235	0.0920764	1.98935	0.0962873		317.029	33.7722	201.155	15.3179	0.640601	0.0234484						186.611	25.6985	4.65702	1.15128	5.19475	1.28421	749.344			1118.18	63.0816	474421	5474.72	0.860789	0.102641			0.0104246	0.008321	7.83066	0.727054	0.122993	0.0242206	2.50045
ELB-21a - 36	0.00199529	0.000229231	0.000289489	5.72028e-06	0.0506243	0.00632637		2.02384	0.232293	1.8659	0.0368647	1.9529	0.0385836		2971.89	33.9887	857.28	18.9295	0.287749	0.00453227						375.999	30.2467	1.75937	0.258527	1.96252	0.288379	664.871			2068.03	53.16	514283	12778.1	14.7843	0.356426	0.0539835	0.038602	0.014438	0.0065749	11.2643	0.285967	0.0463028	0.0086147	0.88832
ELB-21a - 37	0.00189178	0.000418834	0.000300439	9.4123e-06	0.0456185	0.00979968		1.91833	0.424389	1.93646	0.0606574	2.02346	0.0633826		586.109	30.9733	324.832	19.9227	0.530517	0.0376849						251.134	20.8529	5.16887	0.65098	5.76571	0.726147	759.304			1357.33	27.6207	493786	9209.3	5.23395	0.217025	0.0781153	0.0368298	0.00890403	0.00621237	9.90261	0.214512	0.114108	0.013438	2.09546
ELB-21a - 38	0.00406514	0.00109303	0.000312433	1.26941e-05	0.09521	0.0239586		4.11707	1.10471	2.01376	0.0818056	2.10076	0.0853399		822.777	41.6102	493.768	16.4371	0.600811	0.0127659				26.6676	15.1672	806.201	94.3765	3.79218	0.777271	4.23005	0.86702	730.273			1024.77	25.0854	528639	14494.9	4.68451	0.292948	0.113309	0.0495641	4.72739	0.685406	31.883	2.12462	2.10238	0.307823	12.0838
ELB-21a - 39	0.00248093	0.000512693	0.00029027	1.05107e-05	0.0692479	0.0172062		2.51512	0.519121	1.87093	0.0677369	1.95793	0.0708867		321.298	28.7703	167.3	18.735	0.505165	0.0414499						205.534	18.0108	5.04302	0.700363	5.62532	0.781232	756.932			745.735	70.346	485093	6999.97	0.837093	0.0737655					3.8629	0.250515	0.0946407	0.0195843	1.63569
ELB-21a - 40	0.00255228	0.000381694	0.000306767	8.40775e-06	0.0609433	0.00869217		2.58754	0.386462	1.97724	0.054183	2.06424	0.0565671		551.12	17.7905	192.499	6.87602	0.34858	0.00269563						224.781	12.6107	3.43498	0.423723	3.83161	0.472649	721.341			603.476	17.7538	498402	12428.5	1.73729	0.0829439	0.0881734	0.0352395	0.0104919	0.003925	4.16284	0.142208	0.0363491	0.0076588	0.829338
Zayukovo Ignimbrite 2.919±0.018 Ma (MSWD = 2.5)
ELB-23 - 1	0.00277457	0.000797003	0.000432376	1.66185e-05	0.0474819	0.0134661		2.81247	0.806495	2.78667	0.107084	2.87367	0.110427		743.266	16.5066	836.199	35.5318	1.12271	0.0308079						454.692	50.2608	6.21386	1.31974	6.93136	1.47212	777.373			2724.47	206.483	540172	16909.7	3.10919	0.251199			0.689351	0.22316	38.0845	4.01949	0.769128	0.157472	9.98717
ELB-23 - 2	0.0356186	0.00377819	0.000731157	5.05355e-05	0.34836	0.0356745		35.5195	3.70278	4.7116	0.325539	4.7986	0.33155		398.141	9.23922	257.98	5.9218	0.648049	0.0136834				13.9813	2.30177	216.606	28.7638	2.52496	0.709924	2.81651	0.791898	694.541			842.366	20.7623	479937	7737.6	2.77496	0.129595	0.114763	0.0351022	0.0659181	0.0230629	20.162	0.464516	0.0528613	0.0136391	0.873283
ELB-23 - 3	0.00335641	0.000197478	0.000436136	6.58703e-06	0.056988	0.00299959		3.4023	0.199847	2.8109	0.0424442	2.8979	0.0437579		17790.8	382.072	3603.51	84.2851	0.202654	0.0020911				7.14955	1.52163	3912.16	205.152	2.01787	0.935718	2.25087	1.04376	675.913			12571.7	314.688	525677	16322.7	99.434	1.94266	0.111092	0.0796238	0.200566	0.0478267	20.2879	0.324556	0.104268	0.0303719	1.9043
ELB-23 - 4	0.00385528	0.000912608	0.000449332	1.72676e-05	0.06469	0.0160165		3.90644	0.923118	2.89593	0.111263	2.98293	0.114605		544.452	9.76621	352.075	9.78844	0.646656	0.0137444				3.10234	0.687145	165.578	30.2782	2.01812	1.07178	2.25115	1.19553	675.923			831.922	15.9629	552302	15980.8	2.47889	0.217217			0.131224	0.215796	22.2053	0.902287	0.0823139	0.047054	1.0211
ELB-23 - 5	0.00385697	0.000830114	0.000449077	1.36672e-05	0.0632657	0.0129142		3.90765	0.839605	2.89428	0.0880646	2.98128	0.0907118		964.652	57.8162	1155.81	148.084	1.16334	0.0836827				7.66582	6.27294	760.32	61.4778	6.45846	1.17364	7.2042	1.30916	781.243			3070.05	197.12	455202	8592.03	5.2907	0.323055			1.94336	0.283221	58.1856	5.04191	1.00505	0.198524	10.5758
ELB-23 - 6	0.00431632	0.00160492	0.00044405	2.78329e-05	0.073042	0.0282014		4.37007	1.62064	2.86189	0.179342	2.94889	0.184794		338.408	6.40412	259.864	4.55999	0.768415	0.00481286						231.17	30.1165	3.97325	0.902089	4.43203	1.00625	734.54			619.613	11.2822	461559	11856.5	1.54283	0.176504			0.0182185	0.0146626	20.4823	0.507592	0.0414717	0.0143923	0.875857
ELB-23 - 7	0.00391569	0.00107116	0.000452473	2.36881e-05	0.0619454	0.0152627		3.96644	1.08228	2.91616	0.152633	3.00316	0.157187		262.154	5.98384	272.691	7.5439	1.04012	0.0144832						338.742	33.8101	6.77742	1.01763	7.55999	1.13513	786.114			1529.18	34.2621	452059	5539.03	2.07412	0.203944	0.147175	0.071985	0.0944236	0.0283289	26.9749	0.532478	0.247467	0.0326391	3.64877
ELB-23 - 8	0.00344129	0.000526698	0.000425118	9.86649e-06	0.0606586	0.00957738		3.48762	0.532938	2.7399	0.0635767	2.8269	0.0655954		881.979	55.3938	586.929	35.5117	0.666129	0.00513781				1.81174	1.07473	286.258	24.0185	1.69145	0.327855	1.88676	0.365712	661.747			1060.39	35.0984	461558	7362.17	4.02844	0.22924	0.0590901	0.0311489	0.0412274	0.0133367	17.8218	0.44584	0.0510945	0.0113057	0.892975
ELB-23 - 9	0.00308518	0.000122405	0.000442111	5.67759e-06	0.051937	0.00176945		3.12778	0.123912	2.8494	0.036584	2.9364	0.037701		15040.8	543.938	4332.19	156.042	0.288161	0.00240043				2.85413	1.0735	1761.42	37.7263	1.7674	0.338462	1.97148	0.377543	665.234			8374.33	95.4826	454633	5874.2	170.534	2.94892	0.150409	0.0463121	0.165199	0.0213022	34.1625	0.43705	0.149631	0.0116129	2.10681
ELB-23 - 10	0.00389837	0.000274024	0.000463595	7.43167e-06	0.0617689	0.00419006		3.95031	0.277122	2.98783	0.0478854	3.07483	0.0492798		2857.12	127.06	948.277	38.8732	0.332035	0.00741751				28.9043	16.9807	616.092	30.0753	2.43539	0.418859	2.7166	0.467224	691.491			2279.72	85.6211	483577	10403.3	25.924	1.88098	0.0723589	0.0260657	0.180758	0.110073	19.645	0.78551	0.102667	0.0314719	1.22628
ELB-23 - 11	0.00528095	0.00298853	0.000462581	4.28607e-05	0.0810751	0.0465671		5.3436	3.01755	2.98129	0.276167	3.06829	0.284226		492.941	67.3033	435.203	64.6905	0.881217	0.0210284				13.4156	21.035	290.213	63.5541	4.21954	1.29165	4.70676	1.44079	740.096			2139.52	92.0794	597265	24402.2	2.08821	0.216374	0.21682	0.165992	0.733393	0.803691	24.2486	1.24164	0.488075	0.133672	5.83076
ELB-23 - 12	0.00357972	0.000706221	0.00044046	1.1066e-05	0.0600776	0.0116847		3.62724	0.71442	2.83876	0.0713045	2.92576	0.0734898		617.437	58.2009	654.426	74.4733	1.04672	0.0379733				8.55396	5.64631	590.516	186.548	5.74954	0.837917	6.41343	0.93467	769.675			2483.78	181.962	479485	9319.72	2.68854	0.261325			2.50727	1.70245	34.2796	5.10375	1.15044	0.440723	10.6829
ELB-23 - 13	0.0034031	0.00015941	0.000466226	7.25243e-06	0.053683	0.00191712		3.44956	0.161321	3.00479	0.0467303	3.09179	0.0480833		21865.6	470.425	3921.92	94.0702	0.17938	0.00244852				2.10459	1.33828	1438.2	55.8824	1.99892	0.514031	2.22973	0.573385	675.145			10224.9	334.436	508004	15032.7	306.318	9.66038	0.185926	0.07959	0.263365	0.0305725	29.1629	1.24498	0.0845558	0.0140303	1.61239
ELB-23 - 14	0.00905466	0.00187761	0.000487898	2.2896e-05	0.134454	0.0247733		9.14477	1.88683	3.14442	0.147527	3.23142	0.151609		437.465	13.7015	259.435	8.62875	0.593099	0.00527374						183.487	18.6802	1.60258	0.56137	1.78763	0.62619	657.499			761.311	17.759	463869	9047.06	2.69751	0.141478			0.02805	0.0120383	16.6825	0.308789	0.0343422	0.00859365	0.648832
ELB-23 - 15	0.00787176	0.000711335	0.000481793	8.73198e-06	0.115934	0.0087179		7.96049	0.716367	3.10509	0.0562625	3.19209	0.0578389		26146.9	712.94	6512.56	194.037	0.24871	0.00696692				131.926	29.2971	5371.28	81.6273	5.41892	0.820535	6.04463	0.91528	763.881			19882	306.698	478730	12809.7	263.689	6.13593	10.8572	2.0055	1.76805	0.269631	49.8983	1.15907	1.02839	0.125203	10.8077
ELB-23 - 16	0.00285679	0.000125769	0.000424523	5.27758e-06	0.0499795	0.00192173		2.89656	0.127334	2.73607	0.034007	2.82307	0.0350884		16392.1	272.636	3306.32	46.6016	0.201793	0.00219065						2996.25	116.369	1.5861	0.363105	1.76925	0.405032	656.69			11876.6	150.255	489792	11137.6	198.671	2.89489	0.061912	0.0310198			37.1513	0.709102	0.0972611	0.0137225	2.51871
ELB-23 - 17	0.00587148	0.00104254	0.000458325	1.38386e-05	0.099598	0.0201723		5.93942	1.05132	2.95387	0.0891682	3.04087	0.0917945		201.751	19.2277	119.662	12.4631	0.584522	0.0142341				3.77491	0.861091	212.894	19.5662	3.60373	0.464273	4.01984	0.517882	725.651			558.404	39.4118	487280	9446.31	0.988594	0.0846289	0.0995246	0.02919	0.0144356	0.00937842	11.3982	0.52461	0.0301645	0.00814938	0.662389
ELB-23 - 18	0.00311332	0.000500967	0.000435852	7.2147e-06	0.0523293	0.00837436		3.15509	0.506915	2.80907	0.0464891	2.89607	0.0479289		626.973	18.2068	389.091	11.0556	0.61885	0.00639469						246.467	14.2785	3.78431	0.456375	4.22127	0.509071	730.084			1282.42	27.5042	491127	10082.1	5.33711	0.167026					25.3803	0.656637	0.0465978	0.00679779	1.00651
ELB-23 - 19	0.00688913	0.000255441	0.000491014	6.51253e-06	0.104595	0.00275487		6.971	0.257599	3.1645	0.0419619	3.2515	0.0431156		18424.3	391.906	4360.54	37.9037	0.23666	0.00569235				14.4701	1.05841	2300.47	81.6392	2.5004	0.46691	2.78912	0.520823	693.714			11581.4	134.882	440941	8503.8	261.228	10.357	3.9146	0.283652	12.2021	1.14619	55.4802	2.53753	2.01082	0.186363	8.03317
ELB-23 - 20	0.00836428	0.000944568	0.000480073	1.75462e-05	0.127742	0.0153289		8.45507	0.949801	3.094	0.113055	3.181	0.116234		364.117	6.12079	255.79	5.91249	0.702076	0.00834553						2505.36	91.2136	3.12081	0.665098	3.48116	0.741895	712.831			626.657	9.58202	464830	7071.07	1.76155	0.0978247	0.0699316	0.0394258	26.4489	0.579595	80.5429	1.96553	7.78328	0.204935	33.5885
ELB-23 - 21	0.00349253	0.000608961	0.000416828	8.8977e-06	0.0610468	0.0104363		3.53833	0.615923	2.68648	0.0573341	2.77348	0.0591908		778.63	98.4933	848.08	174.047	0.974108	0.0544449						577.115	66.7421	4.88376	0.460067	5.44767	0.51319	753.861			3467.45	560.129	491138	12491.2	6.18648	1.35985			0.0665282	0.0224457	44.3226	8.50654	0.637057	0.138828	9.77355
ELB-23 - 22	0.0185659	0.00468903	0.000584807	2.57867e-05	0.231003	0.0553743		18.6413	4.66962	3.7688	0.166136	3.8558	0.169971		265.12	5.31425	163.04	3.2961	0.615256	0.00543485				284.279	233.909	154.954	23.1821	2.18976	0.725696	2.44261	0.80949	682.622			483.623	15.6872	455970	7797.71	1.64834	0.172776	0.863281	0.775394	0.0911732	0.0436868	13.0665	0.388531	0.027882	0.00966318	0.423587
ELB-23 - 23	0.00480386	0.000378243	0.000447427	6.37256e-06	0.0794993	0.00686171		4.86569	0.382158	2.88365	0.0410618	2.97065	0.0423006		25403.3	187.521	7121.76	140.015	0.279859	0.00605189				44.4745	13.7508	7209.31	75.6023	3.04673	0.603752	3.39853	0.673466	710.723			20670	323.687	429884	7874.29	284.258	12.8117	2.79864	0.996541	108.161	42.8449	311.203	98.9821	29.2779	9.20031	133.361
ELB-23 - 24	0.00308914	0.000152624	0.000418736	5.44153e-06	0.0541954	0.00246732		3.13177	0.154506	2.69878	0.0350636	2.78578	0.0361939		10467.5	64.2822	2254.03	35.3138	0.21516	0.00354313				114.268	21.37	2204.15	187.936	2.60946	0.413425	2.91077	0.461162	697.339			7990.67	264.411	460281	7153.47	141.116	5.4669	0.0985923	0.0389191	2.91215	1.86227	41.6035	5.9318	1.56685	0.938272	10.0775
ELB-23 - 25	0.00314898	0.000227691	0.000439439	1.56735e-05	0.0522047	0.00445924		3.19235	0.230453	2.83218	0.100993	2.91918	0.104095		4852.87	313.28	751.895	52.4192	0.154885	0.00335966						1216.15	183.633	0.869973	0.634945	0.970426	0.708261	611.968			4429.95	635.638	543603	29592.2	78.2606	6.54664	0.0665444	0.0491886			13.4564	1.64383	0.0216814	0.0123464	0.671183
ELB-23 - 26	0.00305946	0.000225276	0.000432364	5.22094e-06	0.0521671	0.00387065		3.10165	0.22805	2.7866	0.0336418	2.8736	0.0346922		4475.28	142.404	1365.11	28.197	0.305552	0.00501642				51.1007	8.27168	747.764	40.1344	2.08647	0.472184	2.32739	0.526706	678.646			3010.03	112.586	465190	8034.12	44.1425	2.73628			0.0421087	0.0118794	21.5531	0.329695	0.0585608	0.00943224	1.09122
ELB-23 - 27	0.00444648	0.00015076	0.000449859	5.19753e-06	0.0729662	0.00201253		4.50481	0.152398	2.89933	0.0334904	2.98633	0.0344954		10773.4	216.315	1933.49	52.289	0.179167	0.0022237				84.1695	10.6551	2677.29	117.811	2.42249	0.411389	2.70221	0.458891	691.044			7684.44	282.012	475888	11930.4	78.311	3.37781	1.56875	0.256984	7.82064	3.04955	27.0007	5.07052	1.24534	0.477731	5.00829
ELB-23 - 28	0.00458729	0.000841919	0.000435332	1.04747e-05	0.0755653	0.0132217		4.64466	0.850477	2.80572	0.0674949	2.89272	0.0695878		361.556	22.8301	222.265	12.4305	0.626377	0.0087541						157.834	12.4641	2.40689	0.483424	2.68481	0.539243	690.501			597.531	39.9459	485820	11022.7	1.75035	0.205015	0.0631924	0.0306483	0.0074962	0.00436688	18.105	0.451773	0.029087	0.00695259	0.696435
ELB-23 - 29	0.00280604	0.000282438	0.000424496	6.37623e-06	0.0478954	0.0048662		2.84509	0.285991	2.73589	0.0410864	2.82289	0.0423929		3860.84	1171.84	891.689	224.3	0.243741	0.0178097				28.4817	27.2708	832.298	254.53	1.53434	0.542315	1.7115	0.604935	654.101			2748.65	740.775	537515	15931.3	21.1652	6.95699			1.06141	0.707592	15.3939	2.39568	0.415717	0.264775	2.43127
ELB-23 - 30	0.00319768	0.000849315	0.000450873	1.90915e-05	0.054025	0.0153886		3.24052	0.859584	2.90585	0.123017	2.99285	0.1267		582.973	26.244	445.383	24.0616	0.763146	0.0125574						227.381	23.2369	2.38712	0.455666	2.66276	0.508281	689.809			733.591	28.3262	461353	11859.4	2.32251	0.178399					19.1549	0.500493	0.0483822	0.0157544	0.732479
ELB-23 - 31	0.00296004	0.000111578	0.000435733	5.27037e-06	0.0511354	0.00160946		3.00109	0.112951	2.8083	0.0339601	2.8953	0.0350122		14986.9	248.534	2939.43	56.7524	0.194342	0.00497124				67.3634	22.5735	5530.58	128.623	1.8912	0.379619	2.10957	0.423452	670.659			15707.3	220.552	472725	9252.63	136.913	2.43646	0.0400668	0.026583	0.219801	0.131423	21.1211	0.421089	0.215991	0.0525635	2.99673
ELB-23 - 32	0.00294206	0.000210555	0.000431904	4.5028e-06	0.0509243	0.0035817		2.98286	0.213181	2.78363	0.0290143	2.87063	0.0299211		10451.9	155.562	2025.25	26.5944	0.193904	0.00152447						1660.19	62.6013	1.37935	0.418465	1.53862	0.466784	645.89			7391.57	148.078	448138	9067.57	144.479	2.40509					28.7524	0.714922	0.0661044	0.0127803	1.52417
ELB-23 - 33	0.00301054	0.000251206	0.00044038	8.70817e-06	0.0501041	0.00412744		3.05196	0.254332	2.83824	0.0561118	2.92524	0.0578318		1247.75	49.328	859.332	52.9625	0.678788	0.0173969						217.6	14.4688	2.41461	0.31959	2.69342	0.356493	690.77			1242.65	29.6591	479653	10466.6	5.07517	0.201461			0.0220464	0.00651466	21.976	0.36959	0.037928	0.00662639	0.871052
ELB-23 - 34	0.00626616	0.00162004	0.000443849	2.32124e-05	0.103407	0.0240485		6.33814	1.63246	2.86059	0.14957	2.94759	0.154119		219.904	9.2682	136.393	8.24959	0.61831	0.0118575						189.9	22.2642	3.93769	0.827775	4.39236	0.923356	733.715			516.996	23.4542	485005	8235.18	1.37936	0.134139					14.8348	0.669325	0.0344153	0.00725123	0.603138
ELB-23 - 35	0.00321839	0.00100573	0.000436665	1.71352e-05	0.0537418	0.0152168		3.26164	1.01671	2.81431	0.110412	2.90131	0.113825		477.65	9.7108	248.375	6.82393	0.520011	0.00910878						153.591	30.9226	2.00347	0.55539	2.23481	0.619519	675.33			737.817	20.2093	505896	6550.98	2.06194	0.162235					13.6114	0.382672	0.0305305	0.0121207	0.432963
ELB-23 - 36	0.00351774	0.000632909	0.000431645	1.34532e-05	0.0605055	0.0109079		3.56385	0.640216	2.78196	0.0866879	2.86896	0.0893989		412.47	25.013	190.903	9.74105	0.463913	0.011886						345.525	27.7959	1.70446	0.339255	1.90127	0.378428	662.354			704.253	28.9362	484791	9217.84	2.23139	0.132742			0.379076	0.290087	13.9348	0.746323	0.130681	0.091404	1.06513
ELB-23 - 37	0.00779236	0.00201382	0.00051266	2.44928e-05	0.109232	0.0251818		7.87754	2.0276	3.30397	0.157811	3.39097	0.161967		1911.62	45.9414	2327.84	83.1706	1.21725	0.022359				1139.03	327.417	1158.69	55.9373	11.498	1.99986	12.8257	2.23078	842.639			6166.59	241.632	518255	20995.1	18.996	0.705676	10.0141	2.11047	0.14466	0.0355171	82.7296	3.71278	0.885913	0.0845156	14.4972
ELB-23 - 38	0.00372724	0.00133857	0.000448105	2.13297e-05	0.0616926	0.0224106		3.77597	1.35397	2.88802	0.137437	2.97502	0.141577		599.823	23.6902	382.956	18.8102	0.638115	0.0132401						250.848	23.757	4.51738	0.938888	5.03899	1.0473	746.472			1189.54	48.007	539758	13896.2	4.28156	0.289023					25.723	1.06141	0.0504333	0.0146036	1.01983
ELB-23 - 39	0.00356588	0.000653571	0.000469947	1.32781e-05	0.0520626	0.00827309		3.61223	0.66043	3.02875	0.0855549	3.11575	0.0880124		475.266	39.8728	248.595	21.0317	0.518901	0.0217097				2.43242	2.37366	325.342	20.2349	2.59911	0.373406	2.89922	0.416522	697			745.651	45.1417	488480	10835.2	1.84987	0.195813			0.0113629	0.00391048	13.6637	0.862958	0.0395237	0.00817582	0.619497
ELB-23 - 40	0.00327171	0.000435755	0.000442829	9.75284e-06	0.0533947	0.00667409		3.31569	0.440991	2.85402	0.0628429	2.94102	0.0647586		745.755	73.3792	646.338	73.243	0.852897	0.0191651						214.077	16.3809	1.92749	0.328401	2.15006	0.366321	672.193			1573.56	121.346	488797	10812.5	2.36479	0.150959	0.0639181	0.0228236	0.00912463	0.00509494	23.6888	1.16325	0.107678	0.0133937	2.19613
ELB-23 - 41	0.0103178	0.002635	0.000492593	3.20445e-05	0.154037	0.0400724		10.4151	2.65087	3.17467	0.206468	3.26167	0.212126		298.296	7.92261	228.866	6.62115	0.767462	0.0101182				4.21162	2.47205	345.599	46.4249	4.01721	0.889756	4.48107	0.992494	735.553			951.217	24.9926	449145	11127.2	1.12695	0.161927			0.0196146	0.0144036	15.9781	0.432197	0.11596	0.0139581	1.72948
ELB-23 - 42	0.00428728	0.00318943	0.000426181	3.07539e-05	0.0675472	0.0414456		4.33124	3.2047	2.74675	0.198162	2.83375	0.204438		385.402	9.81069	308.281	10.5114	0.799562	0.0135932						230.277	16.869	5.07274	0.768972	5.65847	0.857763	757.497			983.228	44.2648	556479	21040.3	2.39647	0.265934	0.0824177	0.0712645			26.8758	1.35815	0.0652993	0.0126386	1.24948
STANDARDS
	Isotopic Ratios							Dates (Ma)					Composition from U-Th-Pb isotopic data							Trace element concentrations (ppm)
Sample	207Pb/235U	2SE	206Pb/238U	2SE	207Pb/206Pb	2SE		207Pb/235U	2SE	206Pb/238U	2SE		U (ppm)	2SE	Th (ppm)	2SE	Th/U	2SE		Na	2SE	Al	2SE	P	2SE	Ti	2SE	Ti corr	2SE corr	Ti-in-zirc T °C	Fe	2SE	Y	2SE	Zr	2SE	Nb corr	2SE corr	Ba	2SE	La	2SE	Ce	2SE	Pr	2SE	Nd	2SE	Sm
Seesion 1 (Q-ICP-MS)
Z_AUSZ7_1_1	0.05	0.019	0.00604	0.00027	0.045	0.025		41	18	38.8	1.7		106.6	2.7	29.98	0.85	0.285714	0.072				15.6	1.1	71	12	1.04	0.25	1.28141	0.308032				471.6	8.1	400200	6300	1.166	0.14575	0	1			1.12	0.1	0.018	0.012	1.07	0.22	1.8
Z_AUSZ7_1_2	0.072	0.017	0.00617	0.00028	0.123	0.028		63	16	39.6	1.8		111	2.5	31.52	0.8	0.291375	0.072				14.7	1.1	73	11	1.18	0.21	1.45391	0.258747				493.4	8.5	402000	6200	1.336	0.166012					1.12	0.12	0.02	0.013	1.01	0.21	2.04
Z_AUSZ7_1_3	0.034	0.017	0.00612	0.00026	0.04	0.023		27	16	39.3	1.7		108	2.4	30.78	0.76	0.292312	0.071				14.38	0.91	87	11	0.92	0.23	1.13356	0.28339				487.6	8.1	405900	6100	1.266	0.148481					1.17	0.11	0.0059	0.0068	0.91	0.21	1.66
Z_AUSZ7_1_4	0.064	0.021	0.00609	0.00029	0.097	0.031		54	19	39.1	1.8		90.9	2.1	25.41	0.75	0.280741	0.082				14.54	0.95	60	11	1.34	0.23	1.65105	0.28339		15.4	5.7	414.5	7.3	403800	6200	0.756	0.108973	0	1			0.9	0.095	0	1	0.72	0.19	1.6
Z_AUSZ7_1_5	0.047	0.017	0.00588	0.00027	0.093	0.029		41	16	37.9	1.7		95.7	2.2	27.5	0.77	0.290867	0.082				14.8	1	66	10	1.21	0.22	1.49088	0.271069				436.4	7	407900	5900	0.886	0.128613			0	1	0.883	0.096			0.79	0.2	1.14
Z_AUSZ7_1_6	0.046	0.017	0.00594	0.00028	0.077	0.026		38	15	38.2	1.8		93.2	2.2	26.5	0.77	0.290192	0.075				14.5	1.1	63	10	1.36	0.25	1.6757	0.308032				431.6	7.3	410600	5700	0.866	0.12777	0	1	0	1	0.855	0.096	0.021	0.013	0.8	0.2	1.58
Z_AUSZ7_1_7	0.055	0.016	0.00624	0.00027	0.071	0.022		48	15	40.1	1.8		112.5	2.6	33.5	0.92	0.302389	0.072				15.61	0.99	47.7	9.4	1.46	0.27	1.79891	0.332675				497	8.7	409700	6200	1.196	0.162039					1.09	0.1	0.02	0.013	0.96	0.22	1.78
Z_AUSZ7_5_1	0.048	0.024	0.00029	0.00015	-1.9	3.1		32	22	1.85	0.98		79.5	1.7	40.79	0.98	0.516796	0.038				16.7	1.1	67	12	3.34	0.4	4.11531	0.492852				407.2	6.5	414100	6200	2.976	0.250234					2.17	0.15					0.76
Z_AUSZ7_5_2	0.011	0.019	9e-05	0.00014	2.4	4		5	18	0.56	0.87		80.5	1.9	41.1	1.1	0.510986	0.045				16.5	1.2	79	12	2.95	0.39	3.63478	0.480531				407.2	7.3	411500	6900	3.426	0.317222					2.21	0.15	0	1			0.6
Z_AUSZ7_5_3	0.005	0.019	0.00024	0.00014	-0.59	0.23		-3	18	1.55	0.93		85.7	2	44.1	1.2	0.520833	0.046				15.2	1.1	67	12	3.97	0.48	4.89155	0.591422				423.9	7.8	428800	6600	3.246	0.29755	0	1	0	1	2.34	0.19					0.66
Z_AUSZ7_5_4	0.039	0.022	0.00034	0.00013	0.36	0.3		28	20	2.22	0.82		74.8	2	36.8	1.2	0.498753	0.052				15.8	1.1	69	11	3.07	0.41	3.78264	0.505173				385.2	7.6	421300	6800	3.026	0.304391	0	1			2.33	0.18					0.44
Z_AUSZ7_5_5	0.005	0.02	0.00031	0.00014	0.08	0.21		-11	18	1.98	0.87		74.7	1.5	37.29	0.9	0.506329	0.044				15.4	1.1	58	12	3.09	0.39	3.80728	0.480531				380.1	6.6	415300	6000	2.796	0.25741					2.02	0.15			0.154	0.096	0.63
Z_AUSZ7_5_6	0.001	0.017	0.00022	0.00012	-0.39	0.15		-6	16	1.43	0.78		83.7	1.6	42.6	1	0.519211	0.042				14.2	1.1	71	11	3.04	0.39	3.74567	0.480531				413.8	8.4	426400	7300	3.046	0.313559					2.32	0.17					0.78
Z_AUSZ7_5_7	0	0.016	0.00036	0.00012	0.03	0.17		-7	15	2.3	0.76		73.3	1.7	36.26	0.91	0.503271	0.041				16.1	1.1	82	10	3.35	0.41	4.12763	0.505173				375.4	6.1	415900	6200	3.076	0.269038			0	1	1.98	0.15					0.59
Z_GJ_1_1	0.818	0.037	0.09874	0.0012	0.0597	0.003		605	21	607.3	6.8		314.6	6.4	10.82	0.42	0.034459	0.96				4.55	0.62	45	12	2.96	0.4	3.6471	0.492852				267.6	5.2	390300	6600	1.336	0.173917					15.81	0.53			0.56	0.17	1.55
Z_GJ_1_2	0.821	0.04	0.09743	0.0011	0.0615	0.0033		611	22	599.2	6.6		319.9	6	10.89	0.42	0.0338983	1.1				3.51	0.71	38	13	1.97	0.39	2.4273	0.480531				275	5.1	401700	6200	1.186	0.17713	0	1			16.6	0.53			0.35	0.15	1.36
Z_GJ_1_3	0.795	0.035	0.0983	0.0012	0.059	0.003		597	20	604	7.3		321.8	6.6	10.58	0.31	0.0329707	0.88				2.69	0.66			2.61	0.38	3.21586	0.468209				278.3	5.2	398000	6200	1.386	0.167276	0	1			16.83	0.53	0	1	0.56	0.17	1.67
Z_GJ_1_4	0.817	0.039	0.0979	0.0012	0.0608	0.0033		604	21	601.7	7.2		320.2	6.1	10.71	0.39	0.0328947	1				3.38	0.6	32	12	2.72	0.36	3.35139	0.443567				266.8	5.5	399100	7000	1.226	0.15519			0	1	16.15	0.51			0.56	0.18	1.39
Z_GJ_1_5	0.824	0.037	0.0974	0.0013	0.061	0.0031		610	20	599.2	7.4		320.4	6.6	10.56	0.34	0.0332447	0.93				2.48	0.66	32	13	3.3	0.38	4.06603	0.468209				275.7	5.5	407600	6100	1.496	0.185989	0	1	0	1	15.99	0.48			0.73	0.2	1.25
Z_GJ_1_6	0.785	0.037	0.0973	0.0012	0.0587	0.0031		589	21	599.2	7.4		316.5	6.2	10.67	0.39	0.033557	1				3.69	0.73			2.74	0.38	3.37604	0.468209				274.4	5.1	401600	5800	1.186	0.161727	0	1	0	1	16.4	0.49			0.56	0.18	1.38
Z_GJ_1_7	0.82	0.036	0.0984	0.0013	0.0606	0.0031		609	20	605.3	7.4		325	6.8	11.07	0.38	0.0339789	0.96				3.78	0.65	28	10	2.9	0.34	3.57318	0.418924				278	5.1	405100	6300	1.336	0.166012	0	1			16.63	0.51			0.63	0.18	1.4
Z_GJ_1_8	0.817	0.037	0.0981	0.0013	0.061	0.0032		603	20	603.4	7.6		324	6.9	10.92	0.37	0.03367	0.94				3.01	0.68			3	0.37	3.69639	0.455888				279.8	5.4	415200	6100	1.136	0.152483	0	1			16.24	0.48			0.53	0.17	1.32
Z_GJ_1_9	0.838	0.04	0.0972	0.0013	0.0621	0.0032		620	22	597.6	7.4		333.7	6.9	11.34	0.44	0.0337838	1				3.52	0.67	33	11	2.04	0.35	2.51354	0.431245				279.4	4.9	418900	6100	1.336	0.166012	0	1			17.45	0.46	0	1	0.56	0.18	1.55
Z_GJ_1_10	0.773	0.037	0.0986	0.0013	0.0565	0.003		583	22	606	7.4		326.2	6.4	11.52	0.4	0.034904	0.93				4.94	0.76			2.13	0.31	2.62444	0.38196				278.1	4.9	412700	6000	1.226	0.14743					16.51	0.46			0.53	0.17	1.65
Z_GJ_1_11	0.835	0.041	0.0971	0.0013	0.062	0.0034		614	23	597.4	7.4		319.3	6	10.76	0.41	0.0334448	1.1				3.2	0.64	25.6	9.7	2.42	0.36	2.98175	0.443567				275	4.9	411300	6300	1.406	0.17575					16.62	0.48			0.39	0.15	1.07
Z_GJ_1_12	0.804	0.039	0.09714	0.0012	0.06	0.0033		597	22	597.5	6.9		320.9	6.8	10.8	0.37	0.0342114	0.92				4.45	0.77			2.72	0.36	3.35139	0.443567				272.6	4.7	408800	6200	1.206	0.154615	0	1	0	1	15.91	0.48	0	1	0.31	0.13	1.31
Z_GJ_1_13	0.814	0.039	0.09843	0.0012	0.0596	0.0032		607	21	605.5	7.3		319.4	6.7	10.43	0.38	0.0329164	0.95				2.35	0.64			3.1	0.4	3.8196	0.492852				273.2	4.9	409900	6300	1.436	0.168469			0	1	16.31	0.46			0.8	0.2	1.53
Z_GJ_1_14	0.817	0.039	0.09766	0.0012	0.0611	0.0033		608	22	600.5	7.2		321.4	6.5	10.8	0.36	0.0338639	0.94				4.29	0.66	24.1	9.4	3.17	0.41	3.90585	0.505173				274.5	4.9	413100	6600	1.476	0.185508			0	1	16.44	0.51			0.34	0.14	1.47
Z_GJ_1_15	0.802	0.038	0.0979	0.0012	0.0598	0.0032		594	22	601.9	7.3		320.7	6.7	10.55	0.41	0.0326797	1.1				3.3	0.65	22	10	2.6	0.36	3.20354	0.443567				274.5	4.6	414500	6100	1.226	0.14743	0	1			16.72	0.48			0.52	0.17	1.26
Z_GJ_1_16	0.812	0.037	0.09889	0.0012	0.0595	0.0031		599	21	607.8	7		316.5	6.4	10.6	0.41	0.0334448	1.1				3.7	0.65	25.2	9.3	2.85	0.39	3.51157	0.480531				272.3	4.6	414000	6300	1.126	0.15977	0	1			16.43	0.46			0.64	0.18	1.1
Z_GJ_1_17	0.824	0.037	0.09821	0.0012	0.0605	0.0031		609	21	603.8	7.1		316.4	6.5	10.94	0.43	0.0341297	1.1				3.76	0.66			3.06	0.39	3.77032	0.480531				271.5	5.1	410700	6600	1.066	0.150141	0	1			16.4	0.48	0	1	0.42	0.15	1.82
Z_GJ_1_18	0.805	0.038	0.0971	0.0013	0.0608	0.0032		599	21	597.5	7.6		323.8	6.7	10.77	0.39	0.0334336	0.95				3.07	0.64	43.3	9.4	2.78	0.35	3.42532	0.431245				281	4.9	424100	7000	1.166	0.161092			0	1	16.54	0.5	0	1	0.44	0.16	1.64
Z_GZ7_1	0.705	0.029	0.088	0.00099	0.0577	0.0028		539	17	543.6	5.9		622	13	499	11	0.815661	0.012				8.34	0.82	175	13	20.5	1	25.2587	1.23213				523.9	8.5	410800	6400	9.136	0.490976	0	1			65.6	1.3	0.125	0.031	1.78	0.32	3.15
Z_GZ7_2	0.699	0.029	0.08828	0.00097	0.0571	0.0028		536	17	545.3	5.7		638	13	509	11	0.809061	0.012				8.65	0.83	163	13	21.1	1	25.9979	1.23213				529	9	416800	6800	9.336	0.529907					67.9	1.3	0.142	0.033	1.7	0.29	3.45
Z_GZ7_3	0.701	0.028	0.08897	0.0011	0.0566	0.0027		536	17	549.7	6.3		617	13	504	11	0.825083	0.012				8.07	0.84	128	13	20.09	0.94	24.7535	1.1582				516.5	8.5	410600	6700	8.986	0.471428			0	1	65.4	1.3	0.111	0.03	1.77	0.3	3.09
Z_GZ7_4	0.709	0.029	0.08805	0.00098	0.0586	0.0028		545	17	544.3	5.8		651	14	527	11	0.821693	0.012				7.88	0.77	154	13	21.5	1.2	26.4908	1.47856				539.9	9.2	413400	6600	9.196	0.519983	0	1			67.7	1.4	0.12	0.032	2.16	0.35	3.38
Z_GZ7_5	0.718	0.028	0.08843	0.001	0.0588	0.0027		550	17	546.2	6		632	14	513	12	0.829876	0.01		1.49	0.38	8.21	0.83	159	11	20.6	1.1	25.3819	1.35534				529.3	9.4	409300	6800	8.566	0.508966	0	1			65.5	1.4	0.131	0.033	1.94	0.33	2.78
Z_GZ7_6	0.704	0.027	0.08795	0.00093	0.058	0.0026		545	16	543.3	5.5		722	16	579	12	0.818331	0.012				8.32	0.76	166.1	9.8	21.18	0.97	26.0965	1.19517				541.8	8.6	418000	6100	8.876	0.442358					68.1	1.4	0.128	0.03	1.97	0.31	3.15
Z_GZ7_7	0.694	0.028	0.08706	0.00096	0.0578	0.0027		535	17	538	5.7		650	14	533	12	0.83612	0.011				7.95	0.83	158	10	20.3	1.1	25.0122	1.35534				525.7	8.1	414800	6600	8.916	0.490524	0	1			66.6	1.4	0.102	0.03	2	0.35	3.09
Z_GZ7_8	0.712	0.029	0.08766	0.001	0.0593	0.0028		545	17	541.6	6.1		646	15	526	12	0.832639	0.012				7.28	0.8	168	11	19.2	1.1	23.6569	1.35534				528.5	9	418600	6400	9.506	0.549535			0	1	67.3	1.3	0.077	0.025	2.08	0.34	3.22
Z_GZ7_9	0.695	0.028	0.08744	0.00098	0.0575	0.0027		534	17	540.3	5.8		643	14	518	12	0.820345	0.011				8.99	0.84	172	11	20	1	24.6426	1.23213				520.2	8.7	411800	6700	9.066	0.490834	0	1			66.7	1.3	0.127	0.031	1.86	0.31	3.22
Z_GZ7_10	0.699	0.027	0.08638	0.00097	0.0586	0.0026		536	16	534	5.7		642	12	519	10	0.825083	0.012				7.45	0.77	142.2	9.6	19.7	1.1	24.273	1.35534				512.1	8	418300	6600	8.406	0.451007	0	1			65.9	1.3	0.126	0.03	1.78	0.31	2.85
Z_GZ7_11	0.705	0.027	0.08703	0.00097	0.0586	0.0027		539	16	537.8	5.8		626	14	505	11	0.831255	0.012				8.02	0.78	158.1	9.8	19.79	0.94	24.3838	1.1582				517.2	8.7	419300	6900	8.716	0.538143					65.7	1.3	0.138	0.032	1.71	0.32	2.53
Z_GZ7_12	0.685	0.027	0.08589	0.00098	0.0584	0.0027		530	16	531.1	5.8		655	14	524	12	0.822368	0.012				7.8	0.81	158	9.1	20.3	1	25.0122	1.23213				523.7	9.6	421300	6300	8.566	0.547379	0	1	0	1	66.3	1.3	0.114	0.03	1.72	0.31	3.35
Z_Temora2_1	0.5	0.032	0.06726	0.001	0.0538	0.0037		403	22	419.5	6.3		198.7	4.4	68.8	1.5	0.347584	0.046				2.81	0.59	156	12	7.61	0.59	9.37651	0.726957				1114	18	400600	6400	0.406	0.0694474	0	1			3.47	0.2	0.088	0.026	2.06	0.32	3.26
Z_Temora2_2	0.506	0.041	0.0663	0.0012	0.0546	0.0047		417	27	413.3	7.3		134.4	3.1	34.43	0.93	0.258131	0.091				2.67	0.6	140	12	6.69	0.58	8.24295	0.714635				561.7	9.2	406200	6300	0.186	0.0413333					2.53	0.17	0	1	0.19	0.1	1.4
Z_Temora2_3	0.525	0.049	0.0666	0.0014	0.0562	0.0055		411	35	415.6	8.4		84.7	1.8	22.82	0.59	0.273373	0.095				8.95	0.91	156	13	11.4	0.76	14.0463	0.936419				592	9.8	420600	6200	0.296	0.0592	0	1			1.85	0.15			0.33	0.14	1.28
Z_Temora2_4	0.485	0.044	0.0659	0.0012	0.052	0.0049		381	30	411.4	7.2		103.3	2	46.2	1.1	0.452694	0.041				3.6	0.65	132	12	8.95	0.72	11.0276	0.887133				1106	18	410000	5800	0.216	0.0454737					2.65	0.17	0.103	0.029	2.61	0.36	4.28
Z_Temora2_5	0.487	0.038	0.0668	0.0012	0.0536	0.0044		421	24	417.3	7		152.4	4.5	41.7	1.5	0.277701	0.081				2.05	0.58	144	12	7.28	0.62	8.9699	0.76392				746	16	409500	6500	0.316	0.0613134	0	1			2.88	0.19			0.84	0.21	1.65
Z_Temora2_6	0.475	0.035	0.06443	0.001	0.0542	0.0042		400	23	402.4	6.2		165.1	4.3	67.3	2.6	0.404531	0.05						116	12	7.79	0.61	9.59829	0.751599				1150	30	416100	6500	0.166	0.0351154	0	1	0	1	3.19	0.2	0.148	0.033	1.87	0.32	3.87
Z_Temora2_7	0.469	0.04	0.0661	0.0012	0.0522	0.0046		386	26	412.2	7		152.8	2.6	37.19	0.9	0.250188	0.085						153.1	9.9	7.52	0.65	9.26562	0.800884				641	11	419900	6100	0.386	0.073027	0	1			2.82	0.2			0.24	0.13	1.3
Z_91500_1	1.844	0.11	0.1773	0.0036	0.076	0.005		1069	41	1052	19		65.3	1.5	20.37	0.6	0.314169	0.087				12.3	1	32	11	3.94	0.46	4.85459	0.56678				109.1	2.4	413700	6500	0.556	0.103868	0	1			1.72	0.14			0	1	0
Z_91500_2	1.885	0.11	0.1757	0.0033	0.0787	0.005		1065	40	1042	18		62.8	1.4	19.66	0.53	0.31746	0.081				8.8	0.91			3.44	0.41	4.23853	0.505173				101.5	2.3	409800	6100	0.236	0.052					1.87	0.14	0	1
Z_91500_3	1.798	0.11	0.1811	0.0037	0.0724	0.0048		1052	40	1073	20		62.9	1.4	19.95	0.6	0.315756	0.091				7.61	0.81			3.56	0.4	4.38638	0.492852				110.6	2.5	412500	6700	0.426	0.0819231	0	1			1.97	0.15
Z_91500_4	1.881	0.11	0.1818	0.0032	0.075	0.0048		1059	40	1075	17		69.8	1.7	22.68	0.68	0.326477	0.08				8.52	0.84			3.61	0.42	4.44799	0.517494				106.8	2.4	413600	6200	0.436	0.0827848	0	1			2.08	0.14			0	1	0
Z_91500_5	1.796	0.11	0.1787	0.0034	0.0733	0.0047		1040	39	1059	18		65.3	1.5	21.55	0.56	0.340252	0.078				6.68	0.74	22.1	9.6	3.39	0.4	4.17692	0.492852				110.5	2.3	424100	6300	0.386	0.0678108			0	1	2.07	0.16	0	1			0
Z_91500_6	1.84	0.12	0.1799	0.0036	0.0752	0.005		1049	43	1065	19		63.9	1.5	21.04	0.62	0.337041	0.082				7.28	0.85			3.98	0.44	4.90388	0.542137				111	2.4	419400	6200	0.406	0.0801316					1.79	0.15	0	1
Z_91500_7	1.89	0.12	0.1823	0.0032	0.0754	0.0051		1076	43	1083	17		59.9	1.5	18.83	0.65	0.323206	0.086				14.2	1.5			3.69	0.44	4.54656	0.542137				103.1	2.4	414300	6300	0.386	0.0678108					1.8	0.15			0	1
Session 2 (SF-ICP-MS)
Z_91500
91500 - 11	1.86975	0.100414	0.176575	0.00198502	0.0742307	0.00170578		1065.85	35.3824	1048.21	10.8719		66.6818	2.51756	27.3408	1.07091	0.409904	0.00425504						28.2702	8.40325	4.17004	0.490649	4.65155	0.547303	739.002			124.32	2.63252	504860	10115.7	0.60689	0.0588458	0.0503263	0.0195793			2.27173	0.0769985	0.0140805	0.00361374	0.173956	0.0340622	0.391849
91500 - 12	1.91801	0.129142	0.177757	0.00220095	0.0754259	0.00180048		1079.19	43.2987	1056.67	10.6775		47.2905	1.96177	15.9671	0.663764	0.338653	0.0030676				7.83289	0.727431	19.5754	12.1665	4.26151	0.48199	4.75358	0.537645	741.017			72.2463	1.77942	495524	11819.3	0.458641	0.0561656					1.67034	0.0583226	0.00575822	0.00387177	0.116566	0.0247547	0.170208
91500 - 13	1.91469	0.120329	0.177497	0.00193333	0.0743958	0.00156289		1079.52	41.4842	1053.26	10.5761		46.7501	1.86343	16.0671	0.621047	0.343972	0.00265669				7.66721	0.807902	20.5865	11.0037	4.29862	0.47997	4.79497	0.53539	741.824			72.748	1.59414	483622	9805.69	0.435336	0.05781					1.61816	0.0775508	0.00832072	0.00338864	0.0931566	0.0225467	0.182151
91500 - 14	1.75496	0.0774357	0.17599	0.00209411	0.0752709	0.00159769		1026.38	28.0836	1044.99	11.4849		65.3696	2.63295	26.6494	1.0918	0.407625	0.00419792				8.1662	0.694059	24.7883	9.46814	4.07492	0.326744	4.54544	0.364473	736.867			117.751	2.17716	490058	10803.3	0.593691	0.0510786	0.0311231	0.0169849			2.1522	0.085667	0.0144154	0.00424398	0.192026	0.0303325	0.374892
91500 - 15	1.86663	0.0954147	0.175707	0.0020239	0.0759645	0.00163215		1065.27	33.0308	1043.45	11.0981		61.036	2.61427	24.1272	1.00386	0.39563	0.00402816				8.80146	1.04843	20.0264	13.7401	4.40895	0.470701	4.91804	0.525052	744.192			112.549	2.15969	481856	7505.93	0.570272	0.047062					2.09931	0.0772297	0.00949368	0.00291849	0.176586	0.0300723	0.353565
91500 - 16	1.88712	0.0948731	0.176339	0.00233618	0.0753674	0.00190494		1073.69	33.617	1046.9	12.7897		63.3647	2.09671	25.6501	0.904542	0.404713	0.00429638				3.77745	0.677279	24.3465	16.103	3.62456	0.407503	4.04308	0.454557	726.172			116.624	2.02944	470307	8212.11	0.541443	0.0571106					2.11063	0.0748268	0.00709682	0.002985	0.2226	0.0470949	0.352698
91500 - 17	1.77473	0.0766819	0.177978	0.00211135	0.0731571	0.00153489		1033.45	27.8418	1055.87	11.5528		63.7789	2.63112	26.0367	1.06538	0.408349	0.0035923				4.06685	0.73773	20.5867	8.39701	4.23509	0.346285	4.7241	0.386269	740.438			118.228	2.3778	488279	11029.4	0.593464	0.069598					2.18649	0.0744055	0.0126264	0.00373467	0.190334	0.0381854	0.384007
91500 - 18	1.84488	0.0791534	0.176414	0.00201936	0.0744846	0.001355		1059.15	28.5134	1047.33	11.0544		80.4827	3.33101	33.9925	1.36121	0.422161	0.00366188				5.16239	0.599751	27.849	10.0419	4.63215	0.405879	5.16701	0.452745	748.837			138.027	3.04071	493319	10109.3	0.667332	0.0468116					2.45935	0.0867061	0.011933	0.00393397	0.21663	0.0351919	0.479217
91500 - 19	1.81927	0.0823133	0.177006	0.002142	0.0741941	0.00131629		1049.19	29.4108	1050.55	11.727		76.7801	3.33517	32.3668	1.3563	0.421762	0.00385437				7.37057	2.04324	24.5506	11.4395	4.20431	0.463441	4.68977	0.516953	739.761			135.779	3.34602	493888	12231.4	0.641613	0.0501254	0.0585942	0.0273092			2.46466	0.0810899	0.0126402	0.00411551	0.249425	0.03574	0.408406
91500 - 20	1.79273	0.0705425	0.176138	0.00191891	0.0742334	0.00158347		1040.7	25.5438	1045.81	10.513		73.0253	3.17501	29.8105	1.19257	0.40953	0.00410942				53.0973	2.29281	24.1648	11.1331	4.32148	0.379675	4.82047	0.423515	742.319			135.576	2.95316	492364	11190.1	0.587255	0.0567754	0.055945	0.0245732			2.38113	0.0656445	0.00998453	0.00299623	0.211197	0.0324433	0.449122
91500 - 21	1.78524	0.0878035	0.178034	0.0021226	0.0746869	0.00146327		1036.13	32.4155	1056.18	11.6043		72.8363	2.97827	30.1537	1.25826	0.413578	0.00379934				3.41463	1.0617	24.316	11.2076	4.41249	0.461077	4.92199	0.514316	744.267			136.322	2.98165	494289	12136.8	0.591074	0.0516933	0.0741876	0.0358523			2.40802	0.0763829	0.0176651	0.00423252	0.215508	0.0451191	0.447564
Z_AUSZ7-1
AUSZ7-1 - 6	0.0373228	0.00417797	0.00581163	0.000108416	0.0461929	0.00460767		37.1418	4.07996	37.3555	0.694835		134.192	4.92113	56.126	2.03502	0.418493	0.00307175				11.4469	0.76337	64.312	11.0307	1.81745	0.271502	2.0273	0.302851	667.464			732.546	24.9203	521120	11596.6	2.0873	0.0980893	0.0322692	0.016342			1.68019	0.0661754	0.0448694	0.00882308	0.694261	0.0776532	1.88255
AUSZ7-1 - 7	0.0394799	0.00398693	0.00593424	0.000109853	0.0471038	0.00439488		39.2471	3.88629	38.1412	0.70398		103.63	4.22518	38.1953	1.66702	0.368136	0.00389607				11.1229	0.866442	69.9295	12.8113	1.85733	0.257256	2.07179	0.28696	669.205			582.871	17.091	497277	12675.3	1.53803	0.0779317	0.0607829	0.0288751			1.23922	0.050797	0.0336605	0.00682936	0.467467	0.0578994	1.4232
AUSZ7-1 - 8	0.0384268	0.00371782	0.00588414	9.26944e-05	0.0469651	0.00482484		38.2269	3.63464	37.8203	0.594037		117.833	5.08431	46.6008	1.97139	0.395802	0.00288907				11.9134	0.729496	62.7841	10.1419	2.04241	0.33555	2.27824	0.374295	676.899			623.375	15.7118	491798	11955.5	1.74319	0.0964453	0.0434831	0.0219286			1.36633	0.0471921	0.0330859	0.00614356	0.601983	0.0429223	1.4892
AUSZ7-1 - 9	0.0342265	0.00318597	0.00587697	8.93457e-05	0.0434389	0.00399497		34.1253	3.11558	37.7743	0.572595		109.659	4.42079	41.5166	1.71741	0.378569	0.00272416				12.2945	0.862812	63.063	10.2294	2.032	0.339911	2.26663	0.37916	676.482			595.738	17.7563	494451	12929.3	1.71967	0.0990828	0.0357972	0.0192646			1.2423	0.0507046	0.0325711	0.00644929	0.531375	0.0593876	1.42418
AUSZ7-1 - 10	0.0336199	0.00401728	0.0058889	0.000102144	0.0421993	0.00441825		33.5037	3.94416	37.8507	0.654583		103.123	4.19101	38.5835	1.57304	0.37429	0.00338972				10.3129	0.728334	79.6764	13.1838	1.78397	0.297465	1.98996	0.331813	665.978			570.302	12.6874	487266	10471	1.54221	0.0718953					1.19064	0.0448182	0.035052	0.00532235	0.537123	0.0586275	1.45789
AUSZ7-1 - 11	0.0396554	0.00459008	0.00590012	9.28635e-05	0.0494926	0.00545983		39.3951	4.46723	37.9227	0.595099		103.907	4.4574	38.5574	1.65573	0.371195	0.00269782				11.3304	0.738163	83.7698	11.8099	1.67879	0.304141	1.87264	0.339259	661.154			565.827	11.3878	486802	11381.9	1.61655	0.0758296					1.23215	0.0386194	0.0290201	0.00586805	0.500016	0.0509716	1.33435
AUSZ7-1 - 12	0.0397716	0.00401406	0.00593606	0.000102468	0.0486106	0.00510832		39.531	3.91789	38.1529	0.656616		111.035	4.79187	42.7995	1.85454	0.385421	0.00391505				11.2181	0.809528	66.9914	12.4348	1.74376	0.352173	1.94511	0.392837	664.162			601.252	17.0631	488346	11637.4	1.70213	0.0939249	0.0514256	0.024902			1.32453	0.052123	0.0364967	0.00579886	0.634582	0.0753417	1.50001
AUSZ7-1 - 13	0.0395735	0.00396076	0.00582421	9.63248e-05	0.0486189	0.00459244		39.3379	3.85523	37.4362	0.617336		109.757	4.67518	42.0263	1.65022	0.383002	0.00355859				11.2217	0.80801	79.5189	9.99406	1.81062	0.361681	2.01969	0.403443	667.162			604.027	14.9627	497810	12300.1	1.60973	0.0822401	0.0592082	0.0208428			1.3118	0.0586662	0.0336971	0.00641133	0.537312	0.0640137	1.4354
AUSZ7-1 - 14	0.0373722	0.00398724	0.00586059	9.68169e-05	0.0461494	0.00487493		37.1854	3.90075	37.6693	0.620444		115.645	4.97218	46.1405	1.89388	0.398491	0.00274617				12.1888	0.886581	77.6866	13.0826	2.34623	0.371822	2.61715	0.414755	688.361			634.993	14.3153	491429	10205.3	1.77017	0.0745921	0.0567817	0.0313315			1.41354	0.055525	0.0401476	0.00705019	0.54953	0.0594432	1.58791
AUSZ7-1 - 15	0.0399498	0.00424309	0.00592683	8.72583e-05	0.048322	0.00430635		39.6967	4.1252	38.0939	0.559178		114.824	4.88999	45.5047	1.78111	0.397578	0.00309679				11.4164	0.800821	66.0676	15.0544	1.96063	0.288052	2.18702	0.321313	673.574			621.412	15.323	486381	11187.5	1.74647	0.0640776			0.0135254	0.00505283	1.33522	0.0560533	0.0345381	0.00697447	0.547522	0.0588112	1.57215
AUSZ7-1 - 16	0.0385239	0.00357015	0.00594132	9.49379e-05	0.0477174	0.00425149		38.3269	3.48606	38.1867	0.60839		120.484	5.01414	49.6475	1.98317	0.412072	0.00333016				10.5363	1.15116	82.3789	17.2847	1.73718	0.290647	1.93777	0.324207	663.862			662.637	17.9187	500003	12197.6	1.92122	0.0821556			0.0128571	0.00504	1.49958	0.0752257	0.0349567	0.00557103	0.685756	0.077302	1.69883
Z_AUSZ7-5
AUSZ7-5 - 1	0.0042863	0.00160309	0.000349159	1.6706e-05	0.0873855	0.0333153		4.3304	1.61798	2.25042	0.107655		73.4542	2.67268	46.1562	1.67182	0.628459	0.00728411				14.1679	0.942481	117.484	10.8854	3.89795	0.423505	4.34803	0.472406	732.786			322.515	6.92209	506098	12164.9	2.71384	0.0901355	0.049918	0.0167967			1.97508	0.0604112	0.0154133	0.00495035	0.342337	0.0499144	0.725557
AUSZ7-5 - 2	0.00351464	0.00123826	0.000350865	1.83338e-05	0.074836	0.0263858		3.55476	1.25139	2.26141	0.118147		97.3424	3.95386	70.4932	2.69939	0.725017	0.0064409				13.8567	0.912005	97.3346	11.0065	3.68259	0.32845	4.1078	0.366376	727.609			346.446	9.90213	505636	14008.4	3.52659	0.142152	0.0572585	0.0236293	0.0110409	0.00696079	2.25288	0.0811838	0.014544	0.00386449	0.341527	0.0424045	0.777819
AUSZ7-5 - 3	0.00325691	0.00140008	0.000332908	1.90106e-05	0.0716945	0.030818		3.2918	1.41491	2.1457	0.122511		91.2003	3.56309	63.1451	2.32327	0.69208	0.00453746				15.3403	0.743464	104.864	10.9945	3.65135	0.478698	4.07296	0.533972	726.838			320.838	6.53079	490003	9932.42	3.0948	0.138682			0.0113601	0.00394013	2.10823	0.0738127	0.0177193	0.00416294	0.305286	0.0509782	0.733899
AUSZ7-5 - 4	0.00294273	0.0012713	0.000361868	2.18048e-05	0.0566747	0.0266557		2.97571	1.28416	2.33232	0.140511		80.47	2.90136	53.7137	1.81834	0.668179	0.00528644				15.5592	0.923952	105.383	12.7856	3.0407	0.336027	3.39181	0.374827	710.55			332.884	6.03966	489610	10920.5	3.00744	0.117429					2.10181	0.0782677	0.0216515	0.00501666	0.319436	0.0454436	0.853279
AUSZ7-5 - 5	0.00421215	0.00159574	0.000335298	1.9571e-05	0.0918767	0.033716		4.25555	1.61	2.16109	0.12612		75.8515	3.31339	49.2749	2.21084	0.648069	0.00537705				15.7571	0.776276	87.7526	12.9039	3.50054	0.386412	3.90474	0.43103	723.036			327.281	7.76175	494541	11104.1	2.89567	0.12871					1.98032	0.0616902	0.0198498	0.00488922	0.317915	0.047419	0.835965
AUSZ7-5 - 6	0.00274241	0.00121507	0.000358765	2.37651e-05	0.0621464	0.0300336		2.77337	1.22799	2.31231	0.153143		75.2326	2.96722	48.4137	1.96864	0.643482	0.00494562				14.8404	0.864904	90.2344	14.2964	3.01802	0.31703	3.3665	0.353636	709.894			318.087	6.51782	482494	11049	2.82901	0.117697	0.0621816	0.0313038	0.00782126	0.00399342	1.95301	0.0585024	0.0174069	0.00387932	0.318353	0.0443542	0.718419
AUSZ7-5 - 7	0.00367837	0.00132292	0.000366486	2.5352e-05	0.0747584	0.0269591		3.71955	1.33659	2.36207	0.16337		73.3781	2.4007	46.4235	1.34884	0.633437	0.00555521				16.6928	0.932132	113.381	13.3078	2.84353	0.379374	3.17187	0.42318	704.715			315.673	5.15057	489473	10894.6	2.75123	0.0968506	0.0414564	0.0182421			1.96858	0.0678007	0.0212579	0.00532909	0.326372	0.0502154	0.734308
AUSZ7-5 - 8	0.00388339	0.0014583	0.000373027	2.39333e-05	0.0775886	0.0306276		3.92512	1.47144	2.40422	0.154226		71.236	3.11504	44.1381	2.03997	0.618229	0.00540164				15.7809	0.773239	99.8153	10.8558	3.11928	0.346026	3.47945	0.385981	712.788			311.456	8.13054	495268	12651.5	2.7043	0.104779					1.86201	0.0761304	0.0177981	0.00486259	0.339106	0.0515984	0.745371
AUSZ7-5 - 9	0.0020783	0.000999089	0.000359178	1.69716e-05	0.0427538	0.0202898		2.10319	1.01071	2.31498	0.109366		82.4741	3.31963	56.737	2.32017	0.687872	0.00612923				15.5215	0.94809	100.643	10.8875	3.86342	0.376412	4.30952	0.419875	731.972			337.968	6.99841	490129	9739.23	3.19056	0.112316	0.048795	0.0208799			2.11127	0.0664005	0.0206331	0.00504393	0.3375	0.044361	0.797049
AUSZ7-5 - 10	0.0030115	0.00120222	0.00034693	2.16582e-05	0.0668695	0.0290894		3.04598	1.21526	2.23605	0.139568		70.0435	3.07754	43.3418	2.07784	0.618781	0.00570242				16.8523	0.81434	96.4958	12.6958	2.93348	0.367018	3.27221	0.409397	707.417			314.812	7.39398	495865	11141.5	2.71294	0.106302	0.0429094	0.0245077			1.95312	0.0805819	0.0211383	0.00505738	0.304322	0.0507164	0.729542
AUSZ7-5 - 11	0.00313813	0.00136372	0.000344199	1.73302e-05	0.0683094	0.0296292		3.17232	1.37761	2.21846	0.111678		69.4828	3.06534	43.3521	1.89634	0.62364	0.00476394				13.2604	1.14164	109.801	12.7028	3.10147	0.354434	3.45959	0.395359	712.285			313.518	6.83903	497589	10318.4	2.63952	0.108857					1.87585	0.0521978	0.0171828	0.00416207	0.315639	0.0353276	0.777266
Z_GJ-1
GJ-1 - 6	0.805934	0.0259698	0.0974742	0.00122979	0.0602454	0.0008556		599.636	14.4599	599.57	7.22369		323.356	14.1451	10.9413	0.449192	0.0338795	0.000415551				3.78272	0.7804	22.2891	10.6066	3.47721	0.383835	3.87871	0.428156	722.436			250.595	5.10364	502598	10524.4	1.48256	0.0798197	0.0443441	0.0190894			14.9068	0.419804	0.0252238	0.00576944	0.536544	0.0540089	1.33151
GJ-1 - 7	0.823565	0.0259881	0.0984747	0.00102909	0.0600792	0.00102209		609.54	14.4089	605.457	6.03817		315.229	13.6713	10.4934	0.463842	0.0332853	0.000383686				2.93519	0.664053	25.1959	11.9857	3.40852	0.345451	3.80209	0.385339	720.65			237.668	4.93277	494790	11567.3	1.48133	0.0973257	0.0293935	0.0169721			14.4043	0.340126	0.0262172	0.0066261	0.553301	0.0591614	1.36876
GJ-1 - 8	0.80965	0.024581	0.0975783	0.00117857	0.0598946	0.000907716		601.849	13.6378	600.185	6.92294		319.031	13.7939	10.7972	0.463644	0.0338433	0.0003905				3.56297	0.813248	35.1879	9.34437	3.34764	0.370578	3.73419	0.413368	719.042			242.222	4.03652	499597	11120.6	1.49901	0.0795604	0.0313486	0.0178939			14.4201	0.35544	0.0299219	0.00574221	0.558284	0.0676856	1.31354
GJ-1 - 9	0.818464	0.0244023	0.0973011	0.00102261	0.0607955	0.00072634		606.797	13.5495	598.566	6.00854		325.132	13.7497	10.9743	0.452293	0.0337712	0.000342285				7.44706	1.56325	40.4033	10.836	3.40226	0.34771	3.79511	0.387859	720.485			257.499	5.79641	500557	11871.2	1.49756	0.0603471	0.0410019	0.0178997			14.8021	0.395217	0.029753	0.00531165	0.554473	0.0567583	1.39617
GJ-1 - 10	0.802942	0.0229784	0.0981591	0.00112693	0.0594234	0.000797292		598.178	12.8847	603.599	6.61672		322.618	13.7868	10.7812	0.412819	0.0334758	0.000337581				2.06107	0.530398	48.8051	11.8667	3.63823	0.45379	4.05833	0.506188	726.512			262.219	5.57755	500497	12602.6	1.50937	0.0835611	0.0406907	0.0243615			15.0518	0.438677	0.0306633	0.00553445	0.593802	0.0616393	1.49428
GJ-1 - 11	0.817835	0.0257239	0.0986005	0.0010681	0.0600357	0.000907073		606.35	14.4234	606.193	6.26763		320.141	13.4746	10.7421	0.480629	0.0335322	0.000344049				3.44792	0.659657	44.6268	11.8114	2.96111	0.317334	3.30302	0.353976	708.233			257.334	6.09006	488545	10876.6	1.45769	0.0903665					14.915	0.433396	0.0313343	0.00538069	0.558945	0.0606092	1.40075
GJ-1 - 12	0.811687	0.0247586	0.0974021	0.00115549	0.0606927	0.000863568		602.977	13.8371	599.152	6.78579		322.052	14.01	10.8847	0.498814	0.0337748	0.000368627				3.88527	0.61377	47.9375	9.41191	3.17137	0.438694	3.53756	0.489349	714.247			258.358	5.28376	496534	10928.5	1.43659	0.0713648	0.0493128	0.0244729			14.7575	0.375672	0.026899	0.00454426	0.596099	0.048602	1.4843
GJ-1 - 13	0.809542	0.0233266	0.0974696	0.00109479	0.059963	0.000794132		601.87	13.1543	599.551	6.4297		322.272	13.4302	10.837	0.426666	0.0336657	0.00040808				3.49212	0.536263	32.9515	11.6866	3.04071	0.364489	3.39182	0.406576	710.55			254.864	3.9168	487315	9299.95	1.38982	0.0722178					14.7649	0.345004	0.0319665	0.00637014	0.557817	0.0663306	1.37956
GJ-1 - 14	0.823171	0.0246379	0.0981932	0.00107809	0.0599573	0.000813897		609.418	13.7556	603.802	6.32916		328.791	14.5341	11.0339	0.516035	0.0335251	0.000312542				3.1947	0.705308	27.6546	10.0312	3.18625	0.439111	3.55415	0.489815	714.66			250.004	4.23148	478804	10347.6	1.40648	0.080971	0.0380015	0.0168508	0.014582	0.00519241	14.4152	0.37615	0.0279133	0.00510247	0.525474	0.0580144	1.37822
GJ-1 - 15	0.818293	0.0265796	0.0976084	0.00120851	0.0606743	0.00101605		606.741	14.8402	600.366	7.09399		312.301	10.1331	10.5261	0.32999	0.0337158	0.000372659				3.63828	0.635179	40.8936	11.3499	2.76115	0.401031	3.07998	0.447337	702.178			246.574	4.37191	468426	9696.91	1.30275	0.0734767					14.2054	0.252009	0.0263704	0.00634695	0.643099	0.0861899	1.34188
GJ-1 - 16	0.791324	0.0240209	0.0977258	0.00104534	0.0598097	0.000959322		591.506	13.6479	601.059	6.13939		327.846	14.3083	11.0575	0.460217	0.0337567	0.000374214				2.96408	0.538248	43.3691	9.565	3.34543	0.360644	3.73172	0.402287	718.983			253.071	4.70904	478848	8599.35	1.38761	0.0768546	0.0343184	0.016755			14.5779	0.307798	0.0287725	0.00513367	0.584425	0.0576271	1.36684
GJ-1 - 17	0.812138	0.026118	0.0977177	0.00107953	0.0599119	0.000976607		603.129	14.5343	601.01	6.33973		321.316	13.3133	10.7795	0.445256	0.0335598	0.000370079				3.47682	0.704706	38.8071	9.11105	3.2346	0.421144	3.60809	0.469772	715.992			251.088	4.84996	475954	10589.2	1.40108	0.0620752	0.0553717	0.0236663			14.5054	0.343108	0.0282012	0.00590764	0.625742	0.0567979	1.36232
GJ-1 - 18	0.813992	0.0255772	0.0978846	0.000989286	0.0603115	0.000912878		604.207	14.3279	601.995	5.8098		321.315	13.4815	10.8241	0.464869	0.0336816	0.000364447				2.66066	0.736488	37.5108	12.0732	3.09112	0.417919	3.44805	0.466175	711.991			251.99	4.25458	476905	9625.51	1.42751	0.0758761	0.0373936	0.0194037			14.3814	0.310804	0.0261968	0.00423375	0.558521	0.0562878	1.39973
GJ-1 - 19	0.817508	0.0259909	0.0980762	0.00108128	0.0605056	0.000936365		606.151	14.4686	603.115	6.34546		321.731	13.0776	10.8228	0.46945	0.0336137	0.000329944				3.749	0.621119	37.8528	9.84979	3.28168	0.285727	3.66061	0.318719	717.272			247.688	4.23356	469064	7346.25	1.38928	0.0666938	0.0497424	0.018645			14.198	0.308819	0.0259368	0.00536272	0.570943	0.0597204	1.3979
GJ-1 - 20	0.825815	0.0249094	0.0982925	0.00111805	0.0605623	0.000849857		610.872	13.9519	604.383	6.56119		318.904	13.7294	10.7409	0.465526	0.0336731	0.000392977				3.87529	0.495191	38.008	10.3894	3.69417	0.364346	4.12073	0.406416	727.894			251.678	4.35712	473838	9162.06	1.39753	0.0832922	0.0388099	0.0224738			14.353	0.317339	0.0228301	0.00442709	0.560664	0.0605159	1.29888
GJ-1 - 21	0.807079	0.0241945	0.0979504	0.00106811	0.0598363	0.000923255		600.423	13.6057	602.377	6.27043		321.638	13.7732	10.8395	0.469661	0.0336949	0.000329813				3.59183	0.650109	54.9997	10.7612	3.19202	0.360745	3.56059	0.402399	714.82			252.12	4.35013	472449	9389.31	1.45704	0.0876061	0.0453464	0.0162718	0.00747205	0.00443116	14.2634	0.310988	0.0292367	0.00481639	0.518036	0.0489556	1.32861
GJ-1 - 22	0.801031	0.0230166	0.0974613	0.00108756	0.0599365	0.00083438		597.086	12.968	599.503	6.38807		322.25	14.1903	10.8419	0.466051	0.033656	0.00037936				3.59574	0.677102	43.1295	9.73073	2.96488	0.316184	3.30722	0.352693	708.343			253.933	4.19566	472105	8063.75	1.42728	0.0797895	0.0318104	0.0153888			14.3944	0.303546	0.0300262	0.00465655	0.613874	0.0678357	1.33574
GJ-1 - 23	0.797981	0.0256739	0.0972037	0.00102141	0.0601721	0.000874652		595.176	14.3807	597.994	5.99982		323.093	14.0201	10.7733	0.458697	0.0333592	0.000351328				2.03115	0.642332	55.871	12.4868	3.46207	0.380562	3.86182	0.424505	722.045			248.188	4.85299	481019	10966.9	1.46286	0.0785839			0.00813199	0.00425407	14.4929	0.364009	0.0273208	0.00493896	0.579116	0.0448284	1.27821
GJ-1 - 24	0.819676	0.025718	0.0980367	0.00104767	0.0603331	0.000912956		607.376	14.2561	602.885	6.14769		319.539	13.8849	10.7522	0.490508	0.0336266	0.000335712				2.24777	0.654383	30.6079	11.7708	3.29464	0.297251	3.67507	0.331574	717.622			251.519	4.40266	477204	8785.54	1.44258	0.0764322	0.0610208	0.0215652			14.5837	0.319758	0.0262716	0.00521365	0.549698	0.0636984	1.36072
GJ-1 - 25	0.821134	0.0267347	0.0983632	0.0010441	0.059985	0.000904404		608.123	14.8397	604.802	6.12781		320.309	13.8469	10.8503	0.481963	0.0338637	0.000335461				3.05563	0.60643	50.5118	12.095	3.00683	0.3426	3.35402	0.382159	709.57			249.908	4.99218	473180	8641.91	1.41472	0.0786626					14.3652	0.296489	0.0302929	0.00591484	0.586482	0.0581839	1.45054
GJ-1 - 26	0.813736	0.02597	0.0984046	0.00103143	0.0601242	0.00101815		606.829	16.2879	605.045	6.05022		319.976	13.5811	10.7534	0.439402	0.0336065	0.000437119				4.02477	0.805826	32.3256	10.6977	3.20947	0.403418	3.58006	0.45	715.302			256.028	5.31068	481938	10559.4	1.41715	0.0838671	0.0442331	0.021956	0.00777043	0.00490384	14.6797	0.411017	0.0336714	0.00559887	0.54694	0.0650647	1.42854
GJ-1 - 27	0.80559	0.0255286	0.0974195	0.00105505	0.0601115	0.000942006		599.471	14.3318	599.259	6.19541		322.68	13.8067	10.8166	0.447241	0.0335309	0.000336736				3.24059	0.660607	30.2388	11.4448	3.37219	0.389135	3.76157	0.434068	719.693			258.451	4.96722	486135	8841.36	1.43712	0.0777064	0.0347814	0.0200756			14.8275	0.38824	0.0283837	0.00457329	0.649513	0.0661384	1.41142
GJ-1 - 28	0.816462	0.0250471	0.0978255	0.00104422	0.0605283	0.0010187		605.639	13.8739	601.645	6.12978		321.334	13.4602	10.885	0.471837	0.0337512	0.000277472				3.44527	0.734646	40.9546	11.9319	3.3374	0.358611	3.72276	0.400019	718.769			251.833	3.82671	480423	9800.04	1.3537	0.0821912	0.0491515	0.0224779			14.6292	0.328105	0.0295501	0.00610901	0.526218	0.0560132	1.32663
GJ-1 - 29	0.807038	0.0266144	0.097772	0.00102095	0.0598628	0.000969712		600.213	14.9722	601.332	5.99581		320.003	13.1283	10.8329	0.434071	0.0338143	0.000311374				2.61122	0.694923	38.3512	12.8013	2.98811	0.452873	3.33314	0.505165	709.024			260.461	5.39337	495744	10201.7	1.48168	0.0726872	0.0427461	0.0264911	0.00984318	0.00599049	15.0034	0.396482	0.02767	0.00518579	0.622335	0.0690634	1.40819
GJ-1 - 30	0.813639	0.0265889	0.097524	0.00109268	0.0603558	0.000990845		603.93	14.8979	599.871	6.41658		321.527	13.7769	10.7664	0.447361	0.0334472	0.000401854				3.17779	0.812248	39.8358	10.0283	3.47844	0.419136	3.88009	0.467532	722.468			256.664	4.58776	485416	7711.67	1.46349	0.0634772					14.9449	0.36943	0.0315852	0.00501414	0.592863	0.0666868	1.34769
GJ-1 - 31	0.809805	0.0239482	0.0981072	0.00102643	0.0600888	0.000895264		601.975	13.4612	603.3	6.02521		318.832	13.5303	10.7063	0.42431	0.0335692	0.00033799				3.53639	0.679965	43.3931	12.5569	3.23093	0.372027	3.604	0.414984	715.891			252.999	5.05628	483348	8591.37	1.42273	0.0629453					14.5479	0.362844	0.0300846	0.00499473	0.601311	0.0773461	1.4294
GJ-1 - 32	0.814967	0.0234853	0.0978762	0.000960421	0.0598799	0.00104363		604.91	13.1215	601.947	5.64097		309.034	13.4053	10.3488	0.442473	0.0336375	0.000257996				2.95759	0.588173	42.462	11.9979	3.22388	0.44028	3.59614	0.491119	715.698			255.445	5.68269	484576	11066.6	1.40938	0.075706					14.6388	0.384005	0.0287043	0.00602921	0.547972	0.064335	1.35644
GJ-1 - 33	0.803824	0.0274745	0.0978215	0.00111888	0.0601955	0.00104159		598.585	15.3636	601.622	6.57114		341.023	12.3161	11.4565	0.385029	0.0336534	0.000485843				3.90547	0.87086	43.8971	12.0371	3.21132	0.51697	3.58213	0.576663	715.353			264.365	5.94206	509121	12408.5	1.4825	0.079847					15.0829	0.411861	0.0263201	0.00466141	0.524846	0.0856869	1.42046
GJ-1 - 34	0.81643	0.0237834	0.0979749	0.00101121	0.0604775	0.00089209		605.71	13.2728	602.524	5.93645		313.329	13.58	10.5149	0.447662	0.0336215	0.000326605				3.36667	0.700303	38.091	11.1285	3.57131	0.337537	3.98368	0.376511	724.836			255.087	4.95576	486279	9518.42	1.43281	0.0932061	0.0395554	0.0218382			14.7308	0.31922	0.0287891	0.00460009	0.578439	0.0520222	1.34654
GJ-1 - 35	0.810437	0.0231809	0.0978151	0.00105478	0.0602886	0.000887106		602.389	12.9191	601.583	6.19598		318.783	13.4386	10.7348	0.445338	0.0337088	0.000333155				3.49567	0.809985	23.6332	12.4318	3.16085	0.483919	3.52582	0.539796	713.954			254.965	4.53608	484641	10923.9	1.50283	0.0770776	0.0564227	0.0249039			14.678	0.3723	0.0254333	0.00463521	0.601338	0.0606112	1.28426
GJ-1 - 36	0.800896	0.0247649	0.0977354	0.00109625	0.059938	0.000924828		596.889	13.9753	601.113	6.4395		321.22	13.0809	10.8317	0.401338	0.0337833	0.000427359				4.15261	0.696529	39.9184	13.0076	3.48876	0.416185	3.8916	0.464241	722.733			256.865	4.39178	488046	9830.01	1.37133	0.0841477					14.8265	0.346293	0.0252982	0.00432121	0.546998	0.0648372	1.42834
GJ-1 - 37	0.823249	0.0264552	0.0979811	0.00102784	0.0602269	0.000912962		609.322	14.7853	602.559	6.03188		317.21	13.2723	10.6429	0.467527	0.0335318	0.000408302				3.49994	0.779739	44.7108	11.9475	3.38653	0.320434	3.77756	0.357434	720.072			251.224	4.12592	482360	8193.11	1.44601	0.0763611					14.5307	0.325979	0.0261882	0.00601344	0.575591	0.0612398	1.36518
GJ-1 - 38	0.820993	0.029189	0.0983401	0.00101068	0.0603405	0.00107891		607.832	16.3474	604.668	5.93179		312.768	14.1111	10.5791	0.474408	0.033764	0.000382377				2.55924	0.805831	40.833	13.43	3.32707	0.470787	3.71124	0.525148	718.493			256.269	4.31056	490327	8510.78	1.38325	0.0656728	0.0414906	0.0243691	0.00909127	0.00485304	14.6747	0.305822	0.0301138	0.00594217	0.524647	0.0477413	1.35243
GJ-1 - 39	0.814915	0.0247685	0.0975371	0.00108046	0.0602844	0.000843422		604.895	13.8685	599.952	6.34578		336.656	12.7632	11.2139	0.410067	0.0332484	0.000514776				2.97317	0.893998	33.8959	13.1173	3.01126	0.334124	3.35896	0.372705	709.698			259.851	4.93196	496918	9975.14	1.45831	0.0722825	0.0549448	0.0318502			15.0664	0.405185	0.0296208	0.00697679	0.590657	0.0692709	1.30534
GJ-1 - 40	0.804194	0.0247845	0.0974935	0.00104022	0.0597814	0.000972491		598.751	13.9678	599.695	6.1072		317.474	13.8346	10.6735	0.444541	0.0335873	0.000370644				2.66498	0.764521	43.1215	11.0034	3.34862	0.341711	3.73528	0.381167	719.068			253.378	4.17201	487645	7831.47	1.44202	0.0701049	0.0422922	0.029395			14.5268	0.259875	0.0317434	0.00676871	0.586897	0.0543484	1.34817
GJ-1 - 41	0.821654	0.0244286	0.097997	0.00102736	0.0602704	0.000886073		608.583	13.4768	602.652	6.03143		328.658	15.0607	11.1203	0.483778	0.0338295	0.000408275				4.35974	0.785196	34.5324	11.1378	2.71428	0.348422	3.02769	0.388653	700.706			254.859	4.09222	487280	7396.07	1.3991	0.0777276			0.00859767	0.00471093	14.6708	0.238198	0.03005	0.00515574	0.59577	0.05685	1.36461
GJ-1 - 42	0.798312	0.0221976	0.0975153	0.00107351	0.0598054	0.000853689		595.611	12.5958	599.821	6.30248		329.688	14.4031	11.1116	0.498398	0.0336619	0.000321088				2.84404	0.692074	47.7303	12.1976	3.25228	0.285757	3.62781	0.318753	716.474			253.928	4.68449	492099	9868.55	1.44479	0.0886841			0.0076581	0.00380047	14.621	0.297205	0.0369509	0.0064163	0.53213	0.0630007	1.42755
GJ-1 - 43	0.829624	0.0284394	0.0980719	0.00103608	0.0605921	0.000938205		612.706	15.7027	603.092	6.08333		304.804	13.3272	10.2122	0.447208	0.0335718	0.000331343				11.9107	3.4104	33.665	9.76198	3.47646	0.480644	3.87788	0.536143	722.416			221.221	6.34677	487494	10159.9	1.43904	0.0777265			0.00743978	0.00438508	14.2132	0.614548	0.0195378	0.00445495	0.496742	0.0536501	1.21528
AUSZ8-10
AUSZ8-10 - 1	0.00258118	0.00104918	0.000206266	1.22771e-05	0.0889622	0.0362211		2.61281	1.06111	1.32953	0.0791266		81.7171	3.04495	58.8338	2.04099	0.72081	0.00510554				12.08	0.813439	100.129	11.0939	2.28204	0.342223	2.54554	0.381739	686.046			370.983	9.25474	519180	13878.6	2.7032	0.147081	0.0419339	0.022827			2.56652	0.0841109	0.0233532	0.00464945	0.404626	0.0575511	0.900009
AUSZ8-10 - 2	0.00264123	0.0010003	0.00022314	1.668e-05	0.0869784	0.0305605		2.67318	1.01087	1.43828	0.107501		90.3978	3.63569	69.3571	2.57781	0.768395	0.00645583				11.9417	0.955578	108.79	14.3229	2.49604	0.3282	2.78426	0.366097	693.567			396.237	8.41346	501891	10410	3.11921	0.127901					2.78135	0.0841395	0.0236176	0.00442665	0.384263	0.0535286	1.00271
AUSZ8-10 - 3	0.00219981	0.00116884	0.000220586	1.43008e-05	0.0767318	0.0423641		2.22449	1.18198	1.42183	0.0921683		86.3571	3.57984	64.6864	2.59122	0.74982	0.00535006				11.369	0.940865	111.136	13.5647	2.41927	0.346349	2.69862	0.386341	690.932			371.9	8.36649	495990	11060.8	2.79259	0.123073	0.0428849	0.0205438			2.60762	0.0852056	0.0205654	0.00463408	0.360502	0.0625682	0.942626
AUSZ8-10 - 4	0.00280649	0.000885898	0.00021823	1.35522e-05	0.0987555	0.033237		2.84183	0.896959	1.40664	0.0873442		86.2761	3.12131	64.3105	2.24625	0.743731	0.00618834				12.205	0.747414	97.9753	13.1432	2.07444	0.304012	2.31397	0.339115	678.172			373.231	8.31544	493257	12242.2	2.797	0.143027					2.61291	0.0880298	0.0246659	0.00581306	0.372593	0.0572005	0.984323
AUSZ8-10 - 5	0.00117751	0.00102105	0.000232682	1.6606e-05	0.031702	0.0319335		1.18952	1.03329	1.49978	0.107024		88.7261	3.51865	68.177	2.56021	0.769269	0.00749182				12.0888	0.747133	81.8026	11.1436	2.41279	0.33835	2.69139	0.377419	690.707			387.484	10.075	487971	11015.9	3.05169	0.127212					2.75413	0.0885477	0.0236974	0.00538046	0.344758	0.0395441	0.957297
AUSZ8-10 - 6	0.00269161	0.000958555	0.00022216	1.41042e-05	0.103098	0.0392039		2.72484	0.970166	1.43197	0.0909013		79.4242	3.07703	56.8966	2.21363	0.716653	0.00511776				12.1528	0.742882	88.4493	13.8809	2.4389	0.356134	2.72051	0.397256	691.612			356.797	9.43093	488306	11764.4	2.55033	0.103128	0.0357139	0.0205486	0.0134995	0.00626016	2.43447	0.0852353	0.0236354	0.00529245	0.333172	0.0397941	0.889973
AUSZ8-10 - 7	0.00234513	0.000988789	0.000207398	1.89416e-05	0.0873494	0.0366541		2.3735	1.00035	1.33682	0.122079		78.7986	3.20212	56.6207	2.3823	0.718287	0.00538194				11.186	0.947079	83.7637	12.3497	2.18381	0.340142	2.43597	0.379418	682.397			355.85	8.39529	487695	11497.1	2.60565	0.131829	0.0494834	0.0261198			2.44537	0.0900098	0.0233772	0.00523068	0.304157	0.040144	0.85721
AUSZ8-10 - 8	0.00311576	0.000992633	0.000223355	1.85737e-05	0.109874	0.0353039		3.15395	1.00406	1.43967	0.119707		90.7209	3.98345	70.3536	3.14698	0.774488	0.00606061				11.7215	0.702396	112.532	13.0029	2.71676	0.29993	3.03045	0.334562	700.785			391.055	8.62446	488945	10462.5	2.98084	0.128381	0.0415729	0.027957			2.79666	0.0889646	0.0222951	0.00553942	0.37956	0.0571202	0.962518
AUSZ8-10 - 9	0.0035128	0.00159946	0.000212669	1.09688e-05	0.116717	0.0512399		3.54777	1.61351	1.3708	0.0706945		87.5961	3.6192	67.295	2.70533	0.768835	0.00484072				11.7671	0.719796	103.802	13.66	2.51478	0.344439	2.80516	0.38421	694.199			389.189	7.51568	495007	8859.3	2.97571	0.101215					2.69884	0.0780338	0.0238658	0.005115	0.379409	0.0502601	1.01956
AUSZ8-10 - 10	0.00411501	0.0015569	0.000213953	1.46432e-05	0.141266	0.0598093		4.15792	1.57114	1.37907	0.0943768		80.0303	3.10056	57.4181	2.25678	0.718637	0.00613211				12.0247	0.877454	106.799	15.1196	2.05981	0.314137	2.29765	0.350409	677.592			363.235	8.5667	499487	11347	2.57186	0.0805437	0.0438831	0.0235769			2.49668	0.0749937	0.019908	0.00442757	0.335605	0.0526456	0.806145
AUSZ8-10 - 11	0.00183727	0.00111304	0.000226939	1.60439e-05	0.071656	0.0427499		1.85773	1.12629	1.46277	0.103402		72.584	2.75975	50.065	2.00125	0.690676	0.00526748				10.8863	0.818326	97.5521	14.4168	2.56944	0.311809	2.86612	0.347812	696.023			340.595	7.45446	499977	12286.3	2.29222	0.0877835				0.00428948	2.35295	0.0822897	0.0198506	0.00443329	0.321758	0.0407636	0.886441
[truncated: 35 more columns]

## Sheet: Suppl Table 2 SHRIMP+d18O+eHf
Supplementary Table 2: Results of SHRIMP U-Pb dating, trace elements, and same spot coregistered oxygen SIMS isotope values and epsilon Hf isotope analyses (LAICPMS)
SHRIMP Data:											SIMS Data:
Mount #1	Yb (ppm)	Hf (ppm)	Th (ppm)	U (ppm)	Hf/Yb	Th/Yb	Th/U	U/Hf	Age	±Age	δ18O (VSMOW)	2σ (‰)		Mount #1
Lower Chegem tuff														All δ18O SIMS spot analyses of cores and rims in Chegem zircons
Cheg1-106.1	1542.81	15499	1154.17	7450.45	10.0459	0.748098	0.154913	0.480706	2.96299	0.0356647	4.97192	0.224038		Cheg-1
Cheg1-50.1	605.192	6723.02	963.009	968.859	11.1089	1.59124	0.993962	0.144111	2.95501	0.0439991	6.04403	0.210064		Grain number	δ18O (VSMOW)	±1stdev	δ18O (VSMOW)
Cheg1-78.1	584.979	10035.9	694.376	2041.94	17.156	1.18701	0.340058	0.203463	2.99139	0.0490356	5.294	0.217042			cores	on standards	rims
Cheg1-16.1	307.007	8633.42	287.542	394.033	28.1213	0.94	0.729741	0.0456404	2.99442	0.110493	5.76112	0.154835		100@1	5.57958	0.214684
Cheg1-91.1	530.332	7938.6	505.457	579.594	14.9691	0.953095	0.872087	0.0730096	2.99207	0.0370006	6.00968	0.209722		103@1	5.8925	0.195318
Cheg1-103.1	353.349	6691.58	438.186	617.742	18.9376	1.2401	0.709335	0.0923162	2.99828	0.0525302	5.8925	0.195318		103@2		0.229177	5.68073
Cheg1-22.1	368.095	7122.47	297.051	306.612	19.3495	0.806994	0.968815	0.0430486	3.00006	0.0540979	6.0327	0.198685		105@1	5.69161	0.186763
Cheg1-11.2	198.927	8613.41	143.269	280.275	43.2994	0.72021	0.511174	0.0325393	3.01402	0.0789189	5.71914	0.221118		105@2		0.253616	5.77141
Cheg1-70.1	2404.45	6654.1	7694.45	5282.44	2.7674	3.20008	1.45661	0.793863	3.04266	0.0339428	5.22196	0.183755		106@1	4.97192	0.224038
Cheg1-36.2	185.285	8411.18	258.292	430.384	45.3959	1.39402	0.600143	0.0511681	3.13183	0.051204	5.55325	0.217624		106@2		0.166352	5.53402
Upper Chegem tuff														11@1	5.80372	0.211412
Cheg9-61.2	178.571	8740.17	203.073	328.897	48.9451	1.13721	0.617437	0.0376305	2.745	0.0389052	5.64869	0.226849		11@2		0.221118	5.71914
Cheg9-94.1	136.005	8936.33	75.7034	169.238	65.706	0.556623	0.447319	0.0189382	2.82568	0.116046	5.94417	0.173552		12@1	5.67341	0.201513
Cheg9-86.3	201.552	8468.33	216.99	361.254	42.0156	1.07659	0.600657	0.0426594	2.94646	0.059221	5.66056	0.200691		12@2		0.204809	5.31246
Cheg9-37.1	173.253	8683.79	114.926	253.05	50.1222	0.663342	0.454163	0.0291404	2.99207	0.0688339	5.67442	0.20872		15@1	5.85927	0.210925
Cheg9-11.2	151.768	9258.63	158.472	316.205	61.0052	1.04417	0.50117	0.0341524	2.99637	0.110641	5.36838	0.178686		15@2		0.255417	5.90332
Cheg9-40.1	1452.81	14064.6	2266.81	11255.2	9.68101	1.5603	0.201401	0.80025	3.03305	0.0340964	4.79854	0.155748		16@1	5.76112	0.154835
Cheg9-4.1	439.691	7232.08	360.094	408.713	16.4481	0.81897	0.881042	0.056514	3.05803	0.062349	6.04271	0.188621		16@2		0.212554	5.80498
Cheg9-33.1	1094.85	13731.5	1530.16	7550.98	12.5418	1.3976	0.202645	0.549903	3.11082	0.0335179	3.42289	0.157594		22@1	6.0327	0.198685
Cheg9-22.1	2085.77	14491.1	2038.06	11555.3	6.94759	0.977125	0.176374	0.797408	3.13599	0.0256725	4.8631	0.209087		22@2		0.229255	5.66649
Cheg9-31.1	191.068	8811.54	225.294	414.008	46.1174	1.17913	0.544178	0.0469848	3.16023	0.0868876	5.64791	0.206107		24@1	5.66401	0.197723
Cheg9-64.1	789.8	9795.52	2036.26	3681.36	12.4025	2.5782	0.553128	0.375821	3.16782	0.063409	5.40506	0.188869		24@2		0.213852	5.49665
Cheg9-113.1	132.839	8756.6	69.3482	184.605	65.9189	0.522047	0.375657	0.0210819	3.20522	0.0498468	3.20522	0.0498468		36@1	5.77947	0.223777
														36@2		0.217624	5.55325
														36@3	5.09672	0.220287
														36@4	5.62235	0.166844
														38@1	5.85823	0.186617
														4@1	5.7467	0.173557
														5@1	5.83079	0.235064
														5@2		0.186236	5.80078
														50@1	6.04403	0.210064
														50@2		0.19187	5.81846
														57@1	5.77281	0.179535
														57@2		0.185209	5.54526
														62@1	5.46267	0.228587
														62@2		0.174311	5.79026
Mount #3	Co-registered O (SIMS) and Hf (ICP-MS, Table S3) analyses						Mount #2 Hf isotope analyses of cores and rims of Chegem zircons (Table S3)							70@1	5.22196	0.183755
Spot Name		δ18O (VSMOW)	2σ (‰)	eps Hf				eHf initial (CHUR)						70@2		0.211086	5.45077
Tuzluk Mt ignimbrite, Elbrus Area								Cores	Rims					70@3		0.216031	5.76023
ELB-1_34@1		6.99851	0.17359	-0.130225			Cheg1_3.	3.15376						71@1	5.74698	0.24675
ELB-1_35@1		7.33814	0.22939	-1.70462			Cheg1_4.		3.1					71@2		0.184346	5.83934
ELB-1_35@2		6.99727	0.204036	0.545217			Cheg1_9.	2.29075						72@1	5.72696	0.174909
ELB-1_38@1		6.65186	0.216369	-0.439132			Cheg1_10		4					72@2		0.240683	5.92199
ELB-1_39@1		6.30938	0.234215	1.59204			Cheg1_11	2.1981						73@1	5.45073	0.173349
ELB-1_40@1		6.82319	0.219189	1.49432			Cheg1_12.d		0.6					73@2		0.186305	5.74436
ELB-1_40@2		6.47729	0.191132	0.99654			Cheg1_17	3.2579						76@1	5.6366	0.171949
ELB-1_41@1		7.05565	0.186646	0.218863			Cheg1_18		3.7					76@2		0.180016	5.57354
ELB-1_42@1		6.96109	0.168105	0.896742			Cheg1_29	4.67624						78@1	5.294	0.217042
ELB-1_43@1		7.31527	0.188353	0.976817			Cheg1_30		4.1					78@2		0.238673	5.51277
ELB-1_43@2		7.28845	0.258184	-0.296747			Cheg1_35	3.22008						81@1	6.79898	0.174335
ELB-1_44@1		6.72085	0.172874	-0.05599			Cheg1_36		3					81@2		0.240921	5.66709
ELB-1_48@1		6.8013	0.190781	0.0789296			Cheg1_37	4.42246						87@1	5.27028	0.176717
ELB-1_49@1		6.99157	0.152099	-0.0285599			Cheg1_38		3.2					87@2		0.162377	5.63016
ELB-1_50@1		7.80542	0.214965	0.257858			CG_C_56_5.	4.18144						91@1	6.00968	0.209722
ELB-1_50@2		6.60191	0.227872	0.552298			CG_C_56_6.		3.4					91@2		0.196899	5.59656
ELB-1_51@1		6.64456	0.2066	1.09781			CG_C_56_7.	3.75866						95@1	5.15117	0.151286
ELB-1_51@2		6.75056	0.202169	0.944779			CG_C_56_8.		3.3					95@2		0.274426	5.77699
Lower portion Lower Ignimbrite Elbrus							CG_C_56_19	5.55692						96@1	5.65495	0.200892
ELB-13_37@1		7.11868	0.24683	-0.790919			CG_C_56_20		3.3					96@2		0.161835	5.42099
ELB-13_39@1		6.93294	0.192209	0.921207			CG_C_56_23	3.20481
ELB-13_40@1		7.04375	0.185277	-0.155774			CG_C_56_24		4					Cheg-9
ELB-13_41@1		6.39266	0.203687	0.456488			CG_C_56_27	1.73713							δ18O (VSMOW)	±1stdev	δ18O (VSMOW)
ELB-13_42@1		7.30137	0.25881	0.436793			CG_C_56_28		2.6						cores	on standards	rims
ELB-13_43@1		7.16708	0.174723	1.50035			CG_C_56_35	4.19113						10@1	5.73834	0.182181
ELB-13_44@1		7.64728	0.196196	-0.162326			CG_C_56_36		3.6					10@2		0.220923	5.65359
ELB-13_45@1		6.63577	0.238061	0.669396			CG_C_56_37	4.84013						104@1	5.66972	0.201636
ELB-13_46@1		6.78804	0.166658	0.539515			CG_C_56_38		3.1					104@2		0.220571	5.53098
ELB-13_46@2		6.9605	0.234244	-0.00477486			CG_C_56_39	4.34701						11@1	5.23281	0.210545
ELB-13_47@1		6.49231	0.190666	1.61026			CG_C_56_40		3.9					11@2		0.178686	5.36838
ELB-13_48@1		6.29762	0.190019	1.52365			Cheg9_5.da	4.4693						113@1	5.38775	0.177476
ELB-13_49@1		7.08683	0.17452	0.934846			Cheg9_6.da		4					113@2		0.184752	5.5239
ELB-13_50@1		6.96744	0.207279	1.52659			Cheg9_13.d	3.91268						113@3	5.4385	0.246339
ELB-13_50@2		6.86046	0.266043	0.754209			Cheg9_14.d		3.1					12@1	5.48733	0.22266
Lava Young, Nemetsky Airport							Cheg9_15.d	2.8169						12@2		0.196283	5.71876
ELB-14_10@1		6.24667	0.193408	1.43231			Cheg9_16.d		3					14@1	5.85201	0.233364
ELB-14_11@1		6.01534	0.188883	2.36686			Cheg9_17.d		3.7					14@2		0.178007	5.56971
ELB-14_13@1		6.174	0.191992	2.48398			Cheg9_18.d	3.94206						22@1	4.8631	0.209087
ELB-14_14@1		6.08168	0.22404	2.2899			Cheg9_19.d	3.71685						22@2		0.219444	5.80309
ELB-14_18@1		6.22912	0.186876	2.1276			Cheg9_20.d		3					29@1	5.64201	0.16838
ELB-14_20@1		5.7848	0.220834	2.45336			Cheg9_21.d	3.5895						29@2		0.175515	5.69752
ELB-14_21@1		6.35757	0.174554	1.49057			Cheg9_22.d		2.5					31@1	5.64791	0.206107
ELB-14_28@1		5.85251	0.17098	2.9356			Cheg9_23.d	3.80547						31@2		0.21736	5.77867
ELB-14_3@1		6.25622	0.193789	1.67011			Cheg9_24.d		3.2					33@1	3.42289	0.157594
ELB-14_33@1		6.10159	0.168505	1.2128			Cheg9_27.d	4.34604						33@2		0.217117	5.83773
ELB-14_4@1		6.28582	0.200544	2.10146			Cheg9_28.d		3.6					37@1	5.67442	0.20872
ELB-14_5@1		5.93774	0.204772	1.49267			Cheg9_33.d	4.08718						37@2		0.238553	5.57109
ELB-14_52@1		6.07809	0.236968	2.79569			Cheg9_34.d		3.6					4@1	6.04271	0.188621
ELB-14_6@1		6.1987	0.191973	1.53084			Cheg9_37.d	4.60778						40@1	4.79854	0.155748
ELB-14_8@1		6.38518	0.207908	2.52943			Cheg9_38.d		3.2					40@2		0.25513	5.71227
Lava Young, Terskol 3500m							Cheg9_39.d	4.73815						46@1	5.48493	0.198643
ELB-19_11@1		6.1316	0.194003	1.05298			Cheg9_40.d		3					46@2		0.273045	5.66243
ELB-19_12@1		6.23677	0.219815	0.417457			Cheg9_43.d	4.33839						52@1	5.65088	0.182963
ELB-19_13@1		6.19434	0.189305	0.789277			Cheg9_44.d		3.1					52@2		0.177842	5.50782
ELB-19_15@1		6.01155	0.179257	0.970347			Cheg9_47.d	4.22068						61@1	5.68456	0.282281
ELB-19_16@1		6.55441	0.178518	0.381443			Cheg9_48.d		3.1					61@2		0.226849	5.64869
ELB-19_17@1		6.09521	0.174431	1.1554										64@1	5.40506	0.188869
ELB-19_18@1		6.25869	0.172296	0.276533										64@2		0.194427	5.49986
ELB-19_19@1		5.70436	0.170408	2.70626										64@3	5.51642	0.168439
ELB-19_20@1		6.15651	0.222338	1.37538										68@1	5.41337	0.223945
ELB-19_22@1		6.45585	0.206883	1.72113										68@2		0.210011	5.64957
ELB-19_24@1		6.24686	0.201936	1.644										7@1	5.40254	0.180139
ELB-19_24@2		6.13768	0.22955	2.28123										7@2		0.157587	5.66628
ELB-19_3@1		6.22033	0.226013	2.50431										76@1	5.65495	0.172713
ELB-19_4@1		6.00974	0.206841	1.5137										76@2		0.191428	5.80813
ELB-19_6@1		5.69666	0.158255	1.44275										80@1	5.25407	0.154291
ELB-19_8@1		5.81658	0.207433	1.13655										80@2		0.190359	5.74053
ELB-19_9@1		6.37868	0.212292	2.03275										84@1	5.77043	0.200412
Eldjurta Granite main type														86@1	5.52756	0.180925
ELB-20_18@1		6.87773	0.219416	-0.395726										86@2		0.217211	5.61102
ELB-20_25@1		7.27915	0.202169	0.914064										86@3	5.66056	0.200691
ELB-20_38@1		7.14737	0.212161	-1.00703										89@1	5.85314	0.170307
ELB-20_41@1		8.29265	0.154339	-2.23861										89@2		0.173518	5.73929
ELB-20_41@2		6.60474	0.170073	-1.19136										9@1	5.62901	0.192928
ELB-20_44@1		7.29294	0.160392	0.532659										9@2		0.22649	5.3733
ELB-20_48@1		6.80716	0.162969	-0.54994										94@1	5.94417	0.173552
ELB-20_48@2		6.7626	0.234241	0.699948
ELB-20_49@1		6.7482	0.266745	-0.556773
ELB-20_50@1		6.6028	0.181773	0.678775
ELB-20_53@1		6.87479	0.23218	-0.937482
ELB-20_53@2		7.27025	0.152804	-0.421375
ELB-20_54@1		6.42522	0.212853	1.19077
ELB-20_54@2		6.80348	0.264876	0.271908
ELB-20_55@1		6.7598	0.201378	0.15469
ELB-20_56@1		6.94157	0.202344	-0.544905
ELB-20_57@1		6.94121	0.198856	-0.355995
Eldjurta Ignimbrite
ELB-21a_16@1		7.09262	0.205446	1.64888
ELB-21a_17@1		7.59808	0.282542	1.29787
ELB-21a_39@1		6.75187	0.18759	1.53144
ELB-21a_40@1		6.85188	0.206877	0.899822
ELB-21a_41@1		8.58966	0.176384	-15.5
ELB-21a_45@1		7.40778	0.259439	0.249677
ELB-21a_47@1		6.27682	0.207391	1.71347
ELB-21a_47@2		6.53548	0.185544	0.368052
ELB-21a_49@1		6.68372	0.221498	1.07378
ELB-21a_50@1		7.6028	0.153862	-0.812541
ELB-21a_50@2		6.71616	0.208945	0.407394
ELB-21a_51@1		6.56055	0.233918	2.35652
ELB-21a_51@2		6.76959	0.177485	0.885559
ELB-21a_53@1		7.04825	0.227035	0.971276
ELB-21a_53@2		7.14591	0.185193	0.302344
ELB-21a_54@1		7.55524	0.202403	-0.668816
Zayukovo pumice
ELB-23_17@1		5.7246	0.219278	2.1726
ELB-23_26@1		5.87555	0.215377	3.28196
ELB-23_27@1		5.31094	0.234891	3.35653
ELB-23_34@1		5.72704	0.174277	3.91867
ELB-23_41@1		4.60521	0.154039	2.39793
ELB-23_42@1		5.69012	0.179006	3.09359
ELB-23_44@1		5.82655	0.183402	3.62497
ELB-23_48@1		4.71967	0.211152	2.58964
ELB-23_49@1		4.67592	0.172041	3.41933
ELB-23_50@1		5.87962	0.167625	3.38528
ELB-23_51@1		5.78774	0.24816	3.56336
ELB-23_55@1		5.71429	0.161019	3.57247
ELB-23_55@2		5.85783	0.225457	3.7852
ELB-23_56@1		5.58651	0.187704	3.09093
ELB-23_57@1		5.38349	0.203211	3.70206
ELB-23_58@1		5.66668	0.219369	5.5754
ELB-23_58@2		5.4918	0.229002	3.52457
ELB-23_59@1		6.13394	0.246081	3.26483
Upper Ignimbrite, Stone Mushroom Elbrus area
ELB-9_27@1		6.91893	0.222593	0.740639
ELB-9_28@1		7.49416	0.177777	-0.960168
ELB-9_31@1		6.71465	0.171457	2.39016
ELB-9_31@2		6.67704	0.194324	0.501501
ELB-9_32@1		7.28722	0.196895	0.0732828
ELB-9_34@1		6.73987	0.152458	1.08492
ELB-9_36@1		6.91929	0.241461	-0.332395
ELB-9_38@1		7.4439	0.210508	0.855272
ELB-9_39@1		6.94163	0.196551	-0.148653
ELB-9_42@1		7.11405	0.172962	-0.160184
ELB-9_43@1		6.96032	0.216101	-0.63706
ELB-9_44@1		7.26456	0.164404	-5.6
ELB-9_44@2		7.10451	0.240791	0.0520382
ELB-9_45@1		6.6177	0.199136	0.570382
ELB-9_47@1		6.71637	0.276695	1.57176
ELB-9_47@2		6.8192	0.18456	0.872367
ELB-9_48@1		6.34528	0.207001	0.695868
ELB-9_48@2		6.39168	0.201273	0.661096

## Sheet: Suppl Table 3 Hf isotopes
Supplementary Table 3: Hf isotope mesurements of zircons studied for U-Pb age using LA-ICP-MS (Table A1) performed at the University of Geneva. Data for concurrently run standards is below.
SESSION MAY 2019
Analysis	Time	Blank used for correction	# cycles integrated	BetaYb	2se	betaYb / betaHf	173Yb/177Hf	Beta Hf	2se		179Hf/177Hf	2se	178Hf/177Hf	2se	171Yb/173Yb	2se	174Hf177Hf	2se	176Lu/177Hf	2se	176Hf/177Hf	2se	Age (Ma)	176Hf/177Hf initial	176Hf/177Hf CHUR initial	eHf initial CHUR			Core	rim		core	rim
Cheg1_3.	15:46:52	2	82	1.16742	0.0182229	2.1847		0.534362	0.0113069		0.736918	8.73003e-05	1.47614	0.000128045	0.878093	0.000188842	0.135372	0.0143802	0.00469475	0.000354243	0.282873	1.61289e-05	2.9	0.282872	0.282783	3.15376			3.15376			3.15376	3.05927
Cheg1_4.	15:49:59	2	120	1.20452	0.0160907	2.10312	0.0403	0.572729	0.0125882		0.737237	8.04059e-05	1.47677	0.000104756	0.877714	0.000164432	0.087652	0.00589311	0.00355048	0.0001711	0.28287	1.43067e-05	2.9	0.28287	0.282783	3.05927				3.05927
Cheg1_9.	15:53:35	2	120	1.14458	0.0229577	2.21385	0.0323	0.51701	0.0160223		0.736774	0.000104668	1.47588	0.000149018	0.878327	0.000234815	0.069785	0.000397208	0.00248211	1.18388e-05	0.282848	1.99505e-05	2.9	0.282848	0.282783	2.29075			2.29075			2.29075	3.9693
Cheg1_10	15:57:01	2	120	1.19636	0.0181598	1.98204	0.0288	0.6036	0.0130211		0.737493	9.03361e-05	1.4773	0.000135463	0.877798	0.000185617	0.0675816	0.00144615	0.00211781	7.64132e-05	0.282896	1.61641e-05	2.9	0.282895	0.282783	3.9693				3.9693
Cheg1_11	15:59:44	2	120	1.26358	0.0144189	1.92286		0.657134	0.00837316		0.737937	5.66211e-05	1.47816	0.00011569	0.877111	0.00014725	0.0913029	0.00371452	0.00292333	8.07915e-05	0.282845	1.15203e-05	2.9	0.282845	0.282783	2.1981			2.1981			2.1981	0.637459
Cheg1_12.d	16:02:21	2	120	1.24912	0.0120526	1.97362		0.632907	0.00619794		0.737736	8.19172e-05	1.47783	0.000120424	0.877259	0.000123119	0.164891	0.0145686	0.00661306	0.000340307	0.282802	1.57822e-05	2.9	0.282801	0.282783	0.637459				0.637459
Cheg1_17	16:05:52	2	85	1.16789	0.0138578	2.13806		0.546239	0.00866866		0.737017	6.05422e-05	1.47638	0.000126471	0.878089	0.00014165	0.13149	0.0116065	0.00409207	0.000234267	0.282876	1.20907e-05	2.9	0.282875	0.282783	3.2579			3.2579			3.2579	3.7483
Cheg1_18	16:08:41	2	85	1.19621	0.0146704	2.06239		0.580012	0.0107093		0.737297	7.79654e-05	1.4769	0.000111437	0.877799	0.000149977	0.0805098	0.00228381	0.00250073	0.00010649	0.282889	1.45882e-05	2.9	0.282889	0.282783	3.7483				3.7483
Cheg1_29	16:14:54	2	100	1.19354	0.0103289	2.01243		0.593087	0.00898601		0.737406	6.31969e-05	1.47708	0.000111422	0.877826	0.000105576	0.260705	0.0239618	0.0082105	0.000494589	0.282916	1.30626e-05	2.9	0.282915	0.282783	4.67624			4.67624			4.67624	4.05414
Cheg1_30	16:17:23	2	110	1.18627	0.0151696	2.04711		0.579486	0.0147587		0.737293	0.000100091	1.47691	0.00014525	0.877901	0.000155067	0.173704	0.0085474	0.00516256	0.000216019	0.282898	1.34621e-05	2.9	0.282898	0.282783	4.05414				4.05414
Cheg1_35	16:21:25	2	120	1.18021	0.0153429	2.11109		0.559053	0.0109964		0.737123	7.66727e-05	1.47657	0.000119995	0.877963	0.00015686	0.0875297	0.00321097	0.00237288	0.000121439	0.282874	1.45527e-05	2.9	0.282874	0.282783	3.22008			3.22008			3.22008	3.04519
Cheg1_36	16:24:17	2	120	1.22831	0.0180682	2.05136		0.598779	0.0107197		0.737453	7.05135e-05	1.47722	0.000110584	0.877471	0.000184612	0.0608611	0.00378501	0.00168986	0.000144884	0.282869	1.46872e-05	2.9	0.282869	0.282783	3.04519				3.04519
Cheg1_37	16:27:31	2	120	1.25067	0.00827974	1.94101		0.644339	0.0101024		0.737831	5.68439e-05	1.4779	9.91486e-05	0.877243	8.45601e-05	0.293235	0.0163172	0.00756835	0.000349204	0.282909	1.19092e-05	2.9	0.282908	0.282783	4.42246			4.42246			4.42246	3.21228
Cheg1_38	16:30:32	2	120	1.2416	0.014616	1.9693		0.630475	0.0117832		0.737716	7.99777e-05	1.47769	0.000113077	0.877335	0.000149319	0.0734918	0.0034952	0.00252	6.87171e-05	0.282874	1.47601e-05	2.9	0.282874	0.282783	3.21228				3.21228
CG_C_56_5.	16:55:31	2	95	1.26091	0.0114145	1.9334	0.0626	0.652173	0.0093316		0.737896	6.31659e-05	1.47809	0.000106362	0.877138	0.00011658	0.135003	0.009835	0.00514155	0.000255647	0.282902	1.40394e-05	2.9	0.282901	0.282783	4.18144			4.18144			4.18144	3.38564
CG_C_56_6.	16:58:16	2	95	1.22957	0.0203178	1.94151	0.0315	0.633305	0.0159641		0.737739	0.000108431	1.47778	0.000158999	0.877458	0.000207572	0.070175	0.00285453	0.00235504	5.61862e-05	0.282879	1.77131e-05	2.9	0.282879	0.282783	3.38564				3.38564
CG_C_56_7.	17:01:12	2	120	1.24487	0.0129172	1.95949		0.635303	0.0192744		0.737756	9.85956e-05	1.47785	0.000133682	0.877302	0.00013195	0.110298	0.00465127	0.00308524	0.000155996	0.28289	1.45933e-05	2.9	0.282889	0.282783	3.75866			3.75866			3.75866	3.27868
CG_C_56_8.	17:04:07	2	114	1.26506	0.0179316	1.91769		0.65968	0.0141112		0.737958	0.000101641	1.47824	0.000141629	0.877096	0.000183111	0.0734304	0.00177105	0.00273192	4.44113e-05	0.282876	1.66797e-05	2.9	0.282876	0.282783	3.27868				3.27868
CG_C_56_19	17:08:43	2	120	1.21595	0.0115881	1.97843		0.6146	0.0143118		0.737584	9.45441e-05	1.47743	0.000129951	0.877598	0.000118401	0.327969	0.0173877	0.00878688	0.000330284	0.282941	1.45054e-05	2.9	0.28294	0.282783	5.55692			5.55692			5.55692	3.32918
CG_C_56_20	17:11:35	2	120	1.23104	0.0152031	1.99415		0.617328	0.0127322		0.737607	6.88636e-05	1.4775	9.59257e-05	0.877443	0.000155316	0.067135	0.00091101	0.00227197	1.83297e-05	0.282877	1.4281e-05	2.9	0.282877	0.282783	3.32918				3.32918
CG_C_56_23	17:15:12	2	120	1.13157	0.0158086	2.1026		0.538174	0.0105011		0.73695	6.54551e-05	1.47623	0.000107655	0.87846	0.000161722	0.135538	0.00786569	0.00498097	0.00023075	0.282874	1.30757e-05	2.9	0.282874	0.282783	3.20481			3.20481			3.20481	4.02842
CG_C_56_24	17:18:21	2	103	1.14732	0.0141177	2.10066		0.546172	0.0140026		0.737016	0.000106212	1.47632	0.000143919	0.878299	0.000144354	0.157852	0.00519861	0.00502162	0.000149805	0.282897	1.32489e-05	2.9	0.282897	0.282783	4.02842				4.02842
CG_C_56_27	17:21:50	2	120	1.24845	0.0127194	1.99691		0.625189	0.0137715		0.737672	7.48083e-05	1.47764	0.000102626	0.877265	0.000129911	0.102873	0.00350839	0.00317099	5.79475e-05	0.282832	1.32889e-05	2.9	0.282832	0.282783	1.73713			1.73713			1.73713	2.60815
CG_C_56_28	17:24:40	2	120	1.24699	0.0105099	2.0271		0.615156	0.00652712		0.737589	5.98197e-05	1.47748	9.27061e-05	0.87728	0.000107346	0.102851	0.00303703	0.00327145	6.4607e-05	0.282857	1.13056e-05	2.9	0.282857	0.282783	2.60815				2.60815
CG_C_56_35	17:28:48	2	120	1.23277	0.0100371	1.95689		0.629963	0.00882586		0.737712	5.74496e-05	1.47767	9.40205e-05	0.877426	0.000102531	0.241366	0.0159389	0.00696984	0.00033106	0.282902	1.13043e-05	2.9	0.282902	0.282783	4.19113			4.19113			4.19113	3.59905
CG_C_56_36	17:31:50	2	120	1.25187	0.0163958	1.9783		0.6328	0.00994834		0.737735	6.90528e-05	1.47778	0.00010591	0.877231	0.000167454	0.0692647	0.00113287	0.002299	3.03209e-05	0.282885	1.51003e-05	2.9	0.282885	0.282783	3.59905				3.59905
CG_C_56_37	17:35:14	2	120	1.2273	0.00891843	1.98789		0.617387	0.00774001		0.737607	5.06788e-05	1.47746	9.21919e-05	0.877482	9.11213e-05	0.198776	0.0113914	0.00581281	0.000293942	0.28292	1.202e-05	2.9	0.28292	0.282783	4.84013			4.84013			4.84013	3.11997
CG_C_56_38	17:38:13	2	120	1.25531	0.0139984	1.97978		0.634068	0.0117542		0.737746	6.50815e-05	1.47778	9.14393e-05	0.877195	0.000142969	0.0688505	0.00151125	0.00230473	1.14706e-05	0.282872	1.27749e-05	2.9	0.282871	0.282783	3.11997				3.11997
CG_C_56_39	17:41:24	2	120	1.24397	0.00640905	1.95184	0.237	0.637331	0.00792263		0.737773	5.27814e-05	1.47784	9.60431e-05	0.877311	6.54594e-05	0.474475	0.00421216	0.00986349	0.000138917	0.282907	1.28307e-05	2.9	0.282906	0.282783	4.34701			4.34701			4.34701	3.87208
CG_C_56_40	17:44:14	2	120	1.25645	0.0107344	1.97011	0.0678	0.637755	0.0106725		0.737776	6.28635e-05	1.47787	9.64083e-05	0.877184	0.000109649	0.141727	0.00800771	0.00313287	0.000248827	0.282893	1.04225e-05	2.9	0.282893	0.282783	3.87208				3.87208
Cheg9_5.da	16:06:23	2	90	1.1521	0.0174713	2.29799	0.0957	0.501352	0.012466		0.736645	9.39481e-05	1.47555	0.000129306	0.87825	0.000178708	0.202692	0.020337	0.00552845	0.000353251	0.28291	1.85587e-05	2.9	0.28291	0.282783	4.4693			4.4693			4.4693	3.96067
Cheg9_6.da	16:08:44	2	80	1.13787	0.0216273	2.34676	0.0452	0.48487	0.0116262		0.736508	7.63602e-05	1.47531	0.000115821	0.878396	0.000221198	0.0997461	0.00759435	0.00271146	0.000110378	0.282895	1.65497e-05	2.9	0.282895	0.282783	3.96067				3.96067
Cheg9_13.d	16:12:15	2	95	1.2933	0.0146907	1.95901		0.660179	0.0088037		0.737963	5.33646e-05	1.47818	8.32463e-05	0.876807	0.000150002	0.127722	0.00790326	0.00345879	0.000116596	0.282894	1.53305e-05	2.9	0.282894	0.282783	3.91268			3.91268			3.91268	3.09928
Cheg9_14.d	16:14:53	2	103	1.31448	0.0160704	1.95714		0.671635	0.0085604		0.738058	5.80393e-05	1.47838	9.32351e-05	0.876591	0.000164021	0.0892174	0.00170875	0.00228018	6.53464e-05	0.282871	1.37698e-05	2.9	0.282871	0.282783	3.09928				3.09928
Cheg9_15.d	16:17:51	2	120	1.31283	0.0107842	1.93041		0.680076	0.00843817		0.738128	6.0207e-05	1.47855	8.72683e-05	0.876608	0.000110041	0.315593	0.0206165	0.00718817	0.000282533	0.282863	1.24552e-05	2.9	0.282863	0.282783	2.8169			2.8169			2.8169	3.04095
Cheg9_16.d	16:20:40	2	88	1.31201	0.020778	1.97092		0.665686	0.0229898		0.738008	0.000134659	1.47824	0.000165524	0.876616	0.000212118	0.0959187	0.00343347	0.00234533	0.000105974	0.282869	2.14561e-05	2.9	0.282869	0.282783	3.04095				3.04095
Cheg9_17.d	16:23:53	2	120	1.24855	0.0168956	2.10125		0.594194	0.0200595		0.737415	0.000104937	1.47708	0.000129703	0.877264	0.00017258	0.123036	0.00766207	0.00395384	0.000174484	0.282887	1.45442e-05	2.9	0.282887	0.282783	3.6682			3.6682			3.6682	3.94206
Cheg9_18.d	16:26:48	2	75	1.22482	0.0262123	2.06555		0.592972	0.0169301		0.737405	0.000118876	1.47699	0.00025573	0.877507	0.000267834	0.094362	0.00181228	0.00236293	0.000113854	0.282895	2.23045e-05	2.9	0.282895	0.282783	3.94206				3.94206
Cheg9_19.d	16:29:18	2	90	1.32171	0.0166387	1.94235		0.680467	0.0100917		0.738131	7.36467e-05	1.47857	0.00010966	0.876518	0.000169817	0.14643	0.0103456	0.00417548	0.000218761	0.282889	1.56372e-05	2.9	0.282888	0.282783	3.71685			3.71685			3.71685	2.98919
Cheg9_20.d	16:31:55	2	90	1.31266	0.0186394	1.95253		0.672288	0.010922		0.738063	8.87628e-05	1.47842	0.00012941	0.87661	0.000190187	0.118404	0.00280682	0.00308709	0.000104291	0.282868	1.61179e-05	2.9	0.282868	0.282783	2.98919				2.98919
Cheg9_21.d	16:34:28	2	90	1.29866	0.0119698	1.94388		0.668076	0.0108356		0.738028	6.9251e-05	1.47835	0.000106844	0.876753	0.0001222	0.270054	0.0287394	0.00637823	0.000382333	0.282885	1.64649e-05	2.9	0.282885	0.282783	3.5895			3.5895			3.5895	2.46243
Cheg9_22.d	16:36:53	2	67	1.31905	0.0238587	2.00293		0.65856	0.0103485		0.737949	9.1566e-05	1.47822	0.000152151	0.876545	0.000243441	0.0752887	0.00224404	0.00192152	0.000110189	0.282853	1.66548e-05	2.9	0.282853	0.282783	2.46243				2.46243
Cheg9_23.d	16:39:27	2	115	1.31941	0.0126428	1.92714		0.684646	0.0106838		0.738166	6.24588e-05	1.47862	0.000102886	0.876541	0.000129033	0.182566	0.0120821	0.00430878	0.000196236	0.282891	1.37304e-05	2.9	0.282891	0.282783	3.80547			3.80547			3.80547	3.19232
Cheg9_24.d	16:42:12	2	85	1.28139	0.0194839	1.97257		0.649604	0.0178769		0.737875	0.000111465	1.47805	0.000155674	0.876929	0.000198993	0.0986409	0.00199989	0.00252238	5.97717e-05	0.282874	1.81954e-05	2.9	0.282873	0.282783	3.19232				3.19232
Cheg9_27.d	16:45:34	2	120	1.32606	0.0110232	1.92539		0.688726	0.0129669		0.7382	7.53053e-05	1.4787	0.000106994	0.876473	0.000112505	0.190899	0.0124607	0.00558714	0.000224038	0.282906	1.35546e-05	2.9	0.282906	0.282783	4.34604			4.34604			4.34604	3.64511
Cheg9_28.d	16:48:31	2	120	1.29793	0.0187751	1.88965		0.686861	0.0112784		0.738184	7.00526e-05	1.47868	0.000100304	0.87676	0.000191673	0.0869426	0.00132037	0.0022675	4.38014e-05	0.282886	1.49036e-05	2.9	0.282886	0.282783	3.64511				3.64511
Cheg9_33.d	17:10:58	2	120	1.30342	0.0133301	1.90483		0.68427	0.0105771		0.738163	7.55196e-05	1.4786	0.000113289	0.876704	0.000136088	0.164418	0.0121581	0.00505075	0.000239876	0.282899	1.40827e-05	2.9	0.282899	0.282783	4.08718			4.08718			4.08718	3.57246
Cheg9_34.d	17:13:50	2	90	1.3204	0.0206945	1.92395		0.686297	0.0131792		0.73818	0.000102588	1.47868	0.00014813	0.876531	0.000211232	0.0788975	0.00185579	0.00211592	0.000100921	0.282884	2.02823e-05	2.9	0.282884	0.282783	3.57246				3.57246
Cheg9_37.d	17:16:41	2	120	1.22385	0.0150586	2.11915		0.577516	0.0109473		0.737276	6.73771e-05	1.47681	9.29641e-05	0.877517	0.000153867	0.110085	0.00313205	0.00295391	4.85763e-05	0.282914	1.40675e-05	2.9	0.282913	0.282783	4.60778			4.60778			4.60778	3.1955
Cheg9_38.d	17:19:31	2	120	1.25254	0.019929	2.09654		0.597432	0.0131856		0.737442	7.87672e-05	1.47717	0.000108541	0.877224	0.000203533	0.0721591	0.00116172	0.00205498	1.80669e-05	0.282874	1.67301e-05	2.9	0.282874	0.282783	3.1955				3.1955
Cheg9_39.d	17:22:42	2	118	1.25166	0.0140866	2.04169		0.613049	0.0131857		0.737571	7.6485e-05	1.47733	0.000157984	0.877233	0.000143868	0.228375	0.0212446	0.00621268	0.000406717	0.282918	1.48892e-05	2.9	0.282917	0.282783	4.73815			4.73815			4.73815	3.04225
Cheg9_40.d	17:25:28	2	90	1.24141	0.0222299	1.97725		0.627849	0.0154413		0.737694	0.000135299	1.47775	0.000181453	0.877337	0.000227068	0.0908514	0.0039786	0.00238388	0.000170847	0.282869	3.00994e-05	2.9	0.282869	0.282783	3.04225				3.04225
Cheg9_43.d	17:28:19	2	100	1.32809	0.0120516	1.94272		0.683622	0.0103355		0.738157	7.63441e-05	1.47851	0.000115926	0.876452	0.000122971	0.244338	0.025614	0.00652615	0.00050921	0.282906	1.71218e-05	2.9	0.282906	0.282783	4.33839			4.33839			4.33839	3.12559
Cheg9_44.d	17:30:46	2	120	1.33678	0.0149301	1.95382		0.68419	0.0122834		0.738162	6.98688e-05	1.47857	9.69896e-05	0.876364	0.000152365	0.0888701	0.0012502	0.0025985	2.30718e-05	0.282872	1.30141e-05	2.9	0.282872	0.282783	3.12559				3.12559
Cheg9_47.d	17:34:18	2	120	1.2786	0.0162622	1.98798	0.0615	0.643165	0.0129604		0.737821	8.28109e-05	1.47801	0.000116771	0.876958	0.000166004	0.129329	0.0111836	0.0042053	0.000219293	0.282903	1.48658e-05	2.9	0.282903	0.282783	4.22068			4.22068			4.22068	3.11112
Cheg9_48.d	17:37:05	2	115	1.27626	0.0173757	2.05172	0.0364	0.622043	0.0174388		0.737646	9.36748e-05	1.47756	0.000131132	0.876981	0.000177439	0.0795869	0.00119795	0.00206856	5.27532e-05	0.282871	1.69692e-05	2.9	0.282871	0.282783	3.11112				3.11112
Standards
sample	date	Analysis #	173Yb/177Hf	177Hf	1SE	173Yb	1SE	176Hf	1SE	181Ta	1SE	176/177	1SE	176/177(IEC)	2SE	173/171	1SE	173/177	1SE	175/177	1SE			Offset (eps)	2se (eps)		average epsilon offset	stdev
GJ1_1_Hf1_01	2019-05-13	1	0.0155405	3.16559	0.0131379	0.049195	0.000834975	0.927953	0.00051896	0.000999565	1.81922e-05	0.294829	3.72702e-05	0.281994	8.94487e-06	1.14562	0.000110632	0.015749	4.7307e-05	0.0121617	0.000110632			-0.213667	0.317201		-1.51755	4.94095
GJ1_1_Hf1_02	2019-05-13	2	0.0139418	2.50647	0.0103183	0.0349446	0.00064687	0.732942	0.0003807	0.000821419	1.57752e-05	0.293449	6.52388e-05	0.282004	1.17897e-05	1.13984	0.000145898	0.0139908	8.04754e-05	0.0116187	0.000145898			0.146333	0.418068
GJ1_1_Hf1_03	2019-05-13	3	0.0129692	2.53355	0.0157722	0.0328582	0.000779007	0.738857	0.000597436	0.000765813	1.93398e-05	0.292666	1.99109e-05	0.281993	1.21732e-05	1.14057	0.000205478	0.013046	2.48715e-05	0.0118596	0.000205478			-0.233667	0.431684
GJ1_1_Hf1_04	2019-05-13	4	0.0137483	2.64887	0.0103203	0.0364175	0.000632721	0.774321	0.000385996	0.000861997	1.60109e-05	0.29322	2.41686e-05	0.281994	1.09688e-05	1.13978	0.000152819	0.0137321	3.0844e-05	0.0119288	0.000152819			-0.215	0.388975
GJ1_1_Hf1_05	2019-05-13	5	0.0135741	2.46143	0.0129175	0.0334117	0.000697784	0.719111	0.000486789	0.000800287	1.82167e-05	0.293214	3.71062e-05	0.281997	1.18495e-05	1.14027	0.000197645	0.0136956	4.7741e-05	0.0118719	0.000197645			-0.106	0.420201
GJ1_1_Hf1_06	2019-05-13	6	0.0139892	2.90288	0.0126715	0.0406089	0.000802986	0.84863	0.000474876	0.000966842	2.01319e-05	0.293405	4.32219e-05	0.281998	9.58413e-06	1.14185	0.000167039	0.0139714	5.52181e-05	0.0120135	0.000167039			-0.079	0.339866
GJ1_1_Hf1_07	2019-05-13	7	0.0142527	2.78465	0.0157516	0.0396888	0.000950896	0.814665	0.000595735	0.000953826	2.36923e-05	0.293567	3.52327e-05	0.282002	1.04774e-05	1.14139	0.000165056	0.0141581	4.50186e-05	0.0118874	0.000165056			0.0713333	0.371538
GJ1_1_Hf1_08	2019-05-13	8	0.0137084	2.66998	0.0118574	0.0366011	0.000678839	0.779987	0.000449768	0.00089283	1.68812e-05	0.293319	3.63388e-05	0.282001	1.08075e-05	1.14134	0.000160546	0.013844	4.42731e-05	0.0118902	0.000160546			0.044	0.383243
GJ1_1_Hf1_10	2019-05-13	10	0.0134826	2.63371	0.0125425	0.0355092	0.000747086	0.768851	0.000472507	0.000862266	1.98633e-05	0.293041	3.7705e-05	0.282003	1.15344e-05	1.14087	0.000156595	0.0135037	4.73286e-05	0.0118786	0.000156595			0.0863333	0.409018
MT_4-5	2019-05-13	5	0.00115373	3.01019	0.0129811	0.00347294	7.87989e-05	0.850071	4.30542e-05	0.00178013	4.46772e-05	0.283424	8.19926e-06	0.2825	1.04303e-05	1.13664	0.00156317	0.00114589	9.29785e-06	0.000767336	0.00156317			-0.242667	0.369216
MT_4-6	2019-05-13	6	0.00121395	3.16977	0.00955417	0.00384794	6.49821e-05	0.895175	3.48443e-05	0.00203272	3.88575e-05	0.283491	8.616e-06	0.282501	1.03542e-05	1.13758	0.00119499	0.00122199	8.71212e-06	0.000814352	0.00119499			-0.194333	0.36652
MT_4-7	2019-05-13	7	0.00120133	3.41896	0.0113077	0.00410731	9.94999e-05	0.96576	4.60669e-05	0.0021127	5.93666e-05	0.283466	1.28125e-05	0.282498	7.68812e-06	1.13888	0.00132525	0.001184	1.4565e-05	0.000762895	0.00132525			-0.305	0.272148
MT_4-8	2019-05-13	8	0.00130955	3.73023	0.0210905	0.00488493	0.000146224	1.05376	6.6087e-05	0.00256827	7.76284e-05	0.283547	1.13831e-05	0.282485	8.43463e-06	1.14083	0.00106172	0.00130063	1.38256e-05	0.000819482	0.00106172			-0.726	0.298587
MT_4-9	2019-05-13	9	0.00104567	3.80912	0.0157171	0.0039831	9.81009e-05	1.07522	4.34646e-05	0.00207726	5.78303e-05	0.283329	1.00616e-05	0.282488	8.86395e-06	1.13891	0.00112742	0.00102298	9.59836e-06	0.000651828	0.00112742			-0.618667	0.313781
MT_4-10	2019-05-13	10	0.000990096	4.26948	0.0200327	0.0042272	7.56752e-05	1.20461	2.9118e-05	0.00244526	2.3621e-05	0.283315	6.57657e-06	0.282498	8.79914e-06	1.13948	0.00126911	0.00100662	6.1093e-06	0.000646044	0.00126911			-0.310333	0.311476
MT_4-11	2019-05-13	11	0.00124376	3.39871	0.0133305	0.00422719	7.63599e-05	0.959362	2.59194e-05	0.00248577	4.8037e-05	0.283498	6.23536e-06	0.282494	9.50309e-06	1.14099	0.00110621	0.0012452	5.74877e-06	0.000752693	0.00110621			-0.431	0.336399
MT_4-12	2019-05-13	12	0.00115668	4.14062	0.0169639	0.00478935	0.000133048	1.1686	6.73811e-05	0.00260758	7.74591e-05	0.283426	1.47166e-05	0.282494	7.78995e-06	1.13983	0.0011392	0.00115343	1.72932e-05	0.000731665	0.0011392			-0.422	0.275756
MT_4-13	2019-05-13	13	0.00115668	4.14062	0.0169639	0.00478935	0.000133048	1.1686	6.73811e-05	0.00260758	7.74591e-05	0.283426	1.47166e-05	0.282494	7.78995e-06	1.13983	0.0011392	0.00115343	1.72932e-05	0.000731665	0.0011392			-0.422	0.275756
MT_4-14	2019-05-13	14	0.00104688	4.51544	0.0263649	0.00472714	9.80911e-05	1.27394	3.76735e-05	0.00240736	4.99186e-05	0.283364	6.97195e-06	0.282499	7.13725e-06	1.13867	0.0011001	0.0010709	7.59479e-06	0.000689915	0.0011001			-0.265333	0.252647
MT_4-15	2019-05-13	15	0.000930069	4.46321	0.0230669	0.00415109	0.000107615	1.25875	5.19287e-05	0.00189847	4.83963e-05	0.283243	6.56673e-06	0.282492	8.21303e-06	1.14071	0.00115877	0.000924002	6.49821e-06	0.000631475	0.00115877			-0.488667	0.290735
PL2_1	2019-05-13	1	0.0100913	5.04675	0.0181633	0.0509282	0.000806964	1.45849	0.000327632	0.00641533	9.53807e-05	0.290751	2.75211e-05	0.282466	7.39428e-06	1.14513	0.000102697	0.0102733	3.44379e-05	0.00510321	0.000102697			-0.540667	0.261776
PL2_2	2019-05-13	2	0.00759212	4.26888	0.0179295	0.0324099	0.000779342	1.22776	0.000373783	0.00532038	7.20846e-05	0.288612	6.11056e-05	0.282466	8.54978e-06	1.1396	0.000199464	0.00759307	7.57023e-05	0.00432663	0.000199464			-0.521667	0.302683
PL2_3	2019-05-13	3	0.00800941	4.36874	0.0211316	0.034991	0.000765382	1.25761	0.000331001	0.00526751	0.000110501	0.288951	3.1338e-05	0.282461	8.08741e-06	1.14069	0.000176009	0.00802553	3.99024e-05	0.0045189	0.000176009			-0.710333	0.28632
PL2_4	2019-05-13	4	0.00712535	3.74549	0.0190206	0.0266879	0.0005871	1.07593	0.000323939	0.00569314	8.60478e-05	0.288227	2.3271e-05	0.282458	8.4695e-06	1.13933	0.000230722	0.00711297	2.74672e-05	0.00421316	0.000230722			-0.803	0.29985
PL2_5	2019-05-13	5	0.00824333	3.799	0.0198231	0.0313164	0.000528791	1.09457	0.000264885	0.00438841	8.35297e-05	0.289262	3.27978e-05	0.282465	8.7737e-06	1.13963	0.000178283	0.00839244	4.03045e-05	0.00498626	0.000178283			-0.556	0.310612
PL2_6	2019-05-13	6	0.00851283	4.10714	0.0234173	0.0349634	0.000912131	1.1844	0.000485778	0.00473495	0.000107988	0.289317	3.2461e-05	0.282466	8.34985e-06	1.13942	0.000192094	0.00846106	4.00898e-05	0.00504747	0.000192094			-0.531333	0.295605
PL2_7	2019-05-13	7	0.00777528	4.30891	0.0226772	0.033503	0.00111297	1.23988	0.000539233	0.00496181	0.00016021	0.288649	0.000102159	0.282456	8.52952e-06	1.13982	0.000196434	0.00765439	0.000126627	0.0042622	0.000196434			-0.871333	0.301977
PL2_8	2019-05-13	8	0.0042535	4.75666	0.0270735	0.0202324	0.000490507	1.35434	0.000190961	0.00576202	0.00013073	0.285913	1.22544e-05	0.282464	7.13531e-06	1.14128	0.000279868	0.00424735	1.3438e-05	0.00233392	0.000279868			-0.589333	0.252609
PL2_9	2019-05-13	9	0.00659772	4.32287	0.0260209	0.0285211	0.000628591	1.23906	0.000273961	0.00580034	0.00013836	0.287877	1.0456e-05	0.282465	7.64332e-06	1.14081	0.000205296	0.00668023	1.30308e-05	0.00382313	0.000205296			-0.563333	0.270593
MUN#4_Zr3_03	2019-05-13	3	0.333302	5.1727	0.0189193	1.72407	0.0140574	2.87282	0.00752221	2.91477e-06	3.09524e-06	0.554007	0.00102961	0.282135	1.5007e-05	1.14016	6.60881e-05	0.333991	0.00128026	0.237241	6.60881e-05			-0.0163333	0.53191
MUN#4_Zr3_04	2019-05-13	4	0.331973	4.16962	0.0347257	1.3842	0.0256609	2.31114	0.0136928	1.06857e-06	3.36876e-06	0.550739	0.00133082	0.282131	1.69435e-05	1.14008	4.88207e-05	0.330409	0.00171139	0.236896	4.88207e-05			-0.131667	0.600554
MUN#4_Zr3_05	2019-05-13	5	0.314286	4.6233	0.0327871	1.45304	0.024498	2.49579	0.0111796	7.71386e-06	3.66634e-06	0.534797	0.00114854	0.282133	1.42368e-05	1.13971	4.1775e-05	0.310028	0.00143636	0.232034	4.1775e-05			-0.0656667	0.504613
MUN#4_Zr3_06	2019-05-13	6	0.304188	4.89671	0.037507	1.48952	0.0262774	2.60386	0.013468	6.17591e-06	3.17951e-06	0.527479	0.0012194	0.282122	1.7161e-05	1.14012	3.82115e-05	0.300865	0.00153116	0.231268	3.82115e-05			-0.419	0.608281
MUN#4_Zr3_07	2019-05-13	7	0.321929	5.01008	0.0427014	1.61289	0.0295091	2.73734	0.0174715	8.21831e-06	3.10575e-06	0.543434	0.00104557	0.28214	1.49549e-05	1.14083	3.24561e-05	0.320728	0.00130541	0.236926	3.24561e-05			0.158667	0.530052
MUN#4_Zr3_08	2019-05-13	8	0.305639	5.07561	0.0368237	1.55131	0.024166	2.70648	0.0137424	4.20628e-06	3.41436e-06	0.532091	0.000565407	0.282146	1.27339e-05	1.14141	2.83456e-05	0.306619	0.000712564	0.233412	2.83456e-05			0.374667	0.451323
MUN#4_Zr3_09	2019-05-13	9	0.307357	4.93323	0.0411136	1.51626	0.0283358	2.63714	0.0172206	6.55874e-06	3.11059e-06	0.531152	0.000915804	0.28213	1.56449e-05	1.14122	2.6896e-05	0.305526	0.00113861	0.231037	2.6896e-05			-0.171333	0.554527
MUN#4_Zr3_10	2019-05-13	10	0.301707	5.01185	0.0463371	1.51211	0.0320221	2.65583	0.020458	8.11865e-06	2.86695e-06	0.525883	0.001094	0.282142	1.2663e-05	1.14121	2.5235e-05	0.29906	0.00135676	0.225744	2.5235e-05			0.234	0.448818
Detailed Analytical Methods
Hf isotopes by LA-ICP-MS
In-situ Hf isotope measurements were carried out on a Thermo Neptune Plus MC-ICP-MS coupled to a Teledyne - Photon Machines Analyte G2 ArF excimer laser system equipped with a two volume HelEx-2 ablation cell (d'Abzac et al. 2015) at the University of Geneva.
Ablation was performed at a fluence of ~4 J/ cm2, a repetition rate of 5Hz and a spot size of 40-50 μm depending on the size of the zircons. Helium was used as a carrier gas for the ablated particles and mixed with a small amount of N2 before entering the Ar-plasma torch to increase sensitivity. Measurements were performed at low mass resolution over 120 cycles of ~1s for standards and between 80…
Data were reduced off-line using an excel spreadsheet and consisted of blank subtractions, removing the isobaric interference of 176Lu and 176Yb on mass 176 (e.g., Fisher et al., 2011) and correcting the resulting 176Hf/177Hf ratio for mass bias using an exponential law (Albarede et al., 2004). βHf and βYb mass bias coefficients were calculated from the measured 179Hf/177Hf and 173Yb/171Yb with t…
The reproducibility of the measured standards (2SD) including their offset with respect to their nominal values during the analytical session was 0.75 epsilon units
SESSION JUNE 2020
Analysis	Time	Blank used for correction	# cycles integrated	BetaYb	2se	betaYb / betaHf		Beta Hf	2se		179Hf/177Hf	2se	178Hf/177Hf	2se	171Yb/173Yb	2se	174Hf177Hf	2se	176Lu/177Hf	2se	176Hf/177Hf	2se	eHf present	eHf present	offset	Age (Ma)	176Hf/177Hf initial	176Hf/177Hf CHUR initial	eHf initial CHUR
NK\MT1_Hf1_25may20_1.	11:01:20	lank_21mar18_	120	1.56714	0.200195	2.01573		0.777455	0.00282755		0.738937	2.10489e-05	1.48018	4.69728e-05	0.874016	0.00203402	0.0102819	6.68435e-06	6.55485e-05	5.28644e-07	0.282491	6.90022e-06	-10.3892	-10.3892	-0.526331	2
ICE\Pleso2_25may20_01	11:05:34	lank_21mar18_	120	1.26381	0.0259209	1.72635		0.732069	0.00401205		0.73856	2.01136e-05	1.47941	6.3199e-05	0.877109	0.000264649	0.0251953	8.47669e-05	0.000509906	1.38516e-06	0.282464	7.6516e-06	-11.3685	-11.3685	-0.616107	2
1_1_Hf1_25may20_02.da	11:12:32	lank_21mar18_	120	1.26499	0.0240386	1.86107		0.679711	0.00352857		0.738125	2.11822e-05	1.47857	6.87814e-05	0.877097	0.000245442	0.0308721	3.0851e-05	0.00110208	9.0843e-07	0.281985	9.58607e-06	-28.2953	-28.2953	-0.504982	2
MUN_4_Zr#3_25may20_01	11:17:03	lank_21mar18_	120	1.20018	0.00341588	2.05981		0.582666	0.00343208		0.737319	2.02849e-05	1.47692	4.7155e-05	0.877759	3.4911e-05	0.763722	0.00548377	0.0146706	5.47327e-05	0.282106	1.32269e-05	-24.0017	-24.0017	-0.957746	2
ELB1_34	16:46:40	lank_21mar18_	120	1.09925	0.0123877	2.16256		0.50831	0.00513442		0.736702	3.12837e-05	1.47567	7.79369e-05	0.878791	0.000126737	0.117601	0.0056512	0.00289607	0.000205072	0.282811	1.18329e-05	0.934711	0.934711		2	0.282811	0.282784	0.975259
ELB1_35	16:50:06	lank_21mar18_	120	1.1065	0.0147395	2.20703		0.501351	0.00516		0.736645	3.94618e-05	1.47555	9.69133e-05	0.878717	0.000150815	0.0852573	0.00249922	0.00275282	2.90342e-05	0.282761	1.2867e-05	-0.838874	-0.838874		2	0.282761	0.282784	-0.798145
ELB1_34_1	11:24:50	lank_21mar18_	120	0.907446	0.0185305	2.9176		0.311025	0.00642186		0.735068	4.91107e-05	1.47247	0.000114298	0.880755	0.000190032	0.10015	0.0054098	0.00308864	0.000215782	0.282781	1.63782e-05	-0.130225	-0.130225		2	0.282781	0.282784	-0.089936
ELB1_35_1	11:28:00	lank_21mar18_	120	0.838217	0.0210674	3.4877		0.240336	0.00446348		0.734484	4.10948e-05	1.47124	0.000103408	0.881466	0.000216163	0.0770141	0.00109307	0.00287548	4.56506e-05	0.282737	1.39047e-05	-1.70462	-1.70462		2	0.282737	0.282784	-1.66405
ELB1_38	11:31:47	lank_21mar18_	120	0.863101	0.018868	3.01889		0.2859	0.0063251		0.734861	3.80427e-05	1.47196	9.78468e-05	0.88121	0.00019356	0.0670471	0.00163449	0.00266615	7.37703e-05	0.282789	1.43472e-05	0.133873	0.133873		2	0.282789	0.282784	0.174721
ELB1_39	11:35:14	lank_21mar18_	120	0.922093	0.0161112	2.59929		0.354747	0.00658404		0.73543	4.11381e-05	1.47309	0.000129432	0.880605	0.00016526	0.181487	0.0220285	0.00598599	0.000634401	0.282886	1.3847e-05	3.5572	3.5572		2	0.282885	0.282784	3.59368
ELB1_40	11:48:06	lank_21mar18_	120	0.962041	0.0235075	2.57704		0.373312	0.00677449		0.735584	4.19452e-05	1.47345	0.000115786	0.880196	0.000240929	0.083125	0.00551401	0.00338114	0.000120764	0.282827	1.45353e-05	1.49432	1.49432		2	0.282827	0.282784	1.53423
ELB1_41	11:44:59	lank_21mar18_	118	0.886268	0.0213539	2.86651		0.30918	0.00631887		0.735053	4.28055e-05	1.47239	0.000107664	0.880973	0.00021906	0.0660652	0.0020843	0.00233752	8.46972e-05	0.282791	1.19153e-05	0.218863	0.218863		2	0.282791	0.282784	0.260145
ELB1_42	11:42:02	lank_21mar18_	120	0.855016	0.0210239	3.22826		0.264854	0.00636369		0.734687	4.45251e-05	1.47169	0.000108228	0.881293	0.000215665	0.114573	0.00581789	0.00482879	0.000191313	0.28281	1.62242e-05	0.896742	0.896742		2	0.28281	0.282784	0.934738
ELB1_43	11:38:31	lank_21mar18_	120	0.972085	0.0152101	2.56671		0.378729	0.00543141		0.735629	4.21709e-05	1.47356	0.00011467	0.880093	0.000155843	0.115456	0.00763133	0.00507619	0.000258413	0.282813	1.52535e-05	0.976817	0.976817		2	0.282812	0.282784	1.01449
ELB1_44	11:51:00	lank_21mar18_	120	0.916391	0.0375072	3.04341		0.301106	0.00632209		0.734986	4.35674e-05	1.4722	0.000122373	0.880664	0.000384379	0.0452814	0.00164886	0.0015954	7.97434e-05	0.282783	1.45071e-05	-0.05599	-0.05599		2	0.282783	0.282784	-0.0137292
ELB1_48	11:53:59	lank_21mar18_	120	0.933152	0.0214672	2.65421		0.351574	0.00730118		0.735404	4.24068e-05	1.47308	0.000133885	0.880492	0.000220009	0.0786974	0.00387839	0.00307782	9.10398e-05	0.282787	1.389e-05	0.0789296	0.0789296		2	0.282787	0.282784	0.119234
ELB1_49	11:56:57	lank_21mar18_	120	0.979806	0.0145896	2.61076		0.375296	0.00702342		0.7356	4.40475e-05	1.47341	0.000112693	0.880014	0.000149483	0.0876908	0.00297329	0.00340914	0.000116542	0.282784	1.31078e-05	-0.0285599	-0.0285599		2	0.282784	0.282784	0.011306
ELB1_50_1	12:02:51	lank_21mar18_	120	0.988031	0.0210775	2.5143		0.392965	0.00676144		0.735747	5.12062e-05	1.47369	0.000136353	0.879929	0.00021593	0.0728811	0.00284971	0.00292524	9.11287e-05	0.282637	3.37246e-05	-5.22602	-5.22602		2	0.282637	0.282784	-5.18554	ZONED!
ELB1_50_1first 26	12:02:51	lank_21mar18_	26	0.955158	0.0299922	2.53347		0.377016	0.0105889		0.735615	8.76608e-05	1.47345	0.000309529	0.880266	0.00030731	0.0841626	0.00629769	0.00285963	0.000143389	0.282792	3.40134e-05	0.257858	0.257858		2	0.282792	0.282784	0.298451
ELB1_50_145-83	12:02:51	lank_21mar18_	38	0.98418	0.0374116	2.3856		0.412551	0.0069753		0.735909	7.88936e-05	1.47406	0.000292603	0.879969	0.000383448	0.0720595	0.00141474	0.00298258	6.12494e-05	0.282432	2.35151e-05	-12.4804	-12.4804		2	0.282432	0.282784	-12.4401
ELB1_50_2	12:00:01	lank_21mar18_	120	0.960288	0.0421724	2.49122		0.385469	0.00785704		0.735685	4.56831e-05	1.47367	0.000129058	0.880214	0.000431855	0.0595398	0.00521418	0.00305819	0.000174641	0.282801	1.33601e-05	0.552298	0.552298		2	0.282801	0.282784	0.59263
ELB1_51_1	12:06:15	lank_21mar18_	120	0.996406	0.0280069	2.47547		0.402511	0.00903261		0.735826	5.19517e-05	1.47392	0.000147765	0.879844	0.000286777	0.0795782	0.0127593	0.00172259	0.000466399	0.282816	1.39563e-05	1.09781	1.09781		2	0.282816	0.282784	1.1399
ELB1_51_2	12:09:09	lank_21mar18_	120	0.979957	0.0135456	2.42273		0.404484	0.0089765		0.735842	5.8275e-05	1.47395	0.000160475	0.880012	0.000138778	0.107839	0.00232609	0.00404758	3.91564e-05	0.282812	1.39414e-05	0.944779	0.944779		2	0.282812	0.282784	0.983806
NK\MT1_Hf1_25may20_2.	12:13:15	lank_21mar18_	120	1.3019	0.638433	2.73279		0.476398	0.00389769		0.736438	2.88413e-05	1.47515	6.40594e-05	0.87672	0.00648872	0.00979041	7.80329e-05	3.25701e-05	3.38468e-06	0.282476	9.64012e-06	-10.9415	-10.9415	-1.04696
ICE\Pleso2_25may20_03	12:19:21	lank_21mar18_	120	1.13911	0.0613987	2.04759		0.556316	0.0044363		0.7371	3.19974e-05	1.47647	9.66802e-05	0.878383	0.000628116	0.0200306	0.000449125	0.000338106	4.79276e-06	0.282456	1.07212e-05	-11.6405	-11.6405	-0.872486
1_1_Hf1_13may19_02.da	15:17:18	lank_21mar18_	120	1.28	0.0270817	1.92136		0.666198	0.0122283		0.738013	8.2729e-05	1.47834	0.000114933	0.876943	0.000276435	0.0356864	0.000334016	0.00103136	3.50864e-06	0.282002	1.77572e-05	-27.6868	-27.6868	0.0686726
1_1_Hf1_25may20_03.da	12:22:24	lank_21mar18_	120	1.15271	0.047121	1.99563		0.577617	0.00468952		0.737277	2.8965e-05	1.47684	6.07457e-05	0.878244	0.000481821	0.0320327	9.59945e-05	0.00114793	1.65701e-06	0.281992	1.36743e-05	-28.0413	-28.0413	-0.265559
MUN_4_Zr#3_25may20_02	12:25:34	lank_21mar18_	120	1.158	0.00375149	2.17039		0.533546	0.00395606		0.736912	3.06279e-05	1.47612	5.54601e-05	0.87819	3.83576e-05	0.711225	0.00848704	0.0149235	8.72137e-05	0.282069	1.6687e-05	-25.3167	-25.3167	-2.19729
ELB9_27	12:33:22	lank_21mar18_	120	0.822143	0.0360596	3.35919		0.244744	0.00681413		0.73452	4.03616e-05	1.47128	0.000121645	0.881631	0.000369996	0.0753699	0.00701428	0.00316103	0.000127074	0.282806	1.80361e-05	0.740639	0.740639		2	0.282806	0.282784	0.780836
ELB9_28	12:36:24	lank_21mar18_	120	0.832298	0.0158767	3.29684		0.252453	0.00568985		0.734584	4.22783e-05	1.47147	0.000158374	0.881526	0.000163012	0.108897	0.00299608	0.0041525	0.000104791	0.282758	1.45728e-05	-0.960168	-0.960168		2	0.282758	0.282784	-0.921288
ELB9_31_1	12:48:25	lank_21mar18_	116	0.954907	0.0169526	2.55902		0.373153	0.00682676		0.735583	4.07972e-05	1.47336	0.000123466	0.880269	0.000173761	0.0962488	0.00371136	0.00310597	0.000147613	0.282853	1.49708e-05	2.39016	2.39016		2	0.282852	0.282784	2.43043
ELB9_31_2	12:51:13	lank_21mar18_	120	0.975534	0.0137815	2.57625		0.378664	0.00614755		0.735628	3.66125e-05	1.47355	0.000126368	0.880057	0.000141166	0.113027	0.00490843	0.0048219	0.000125276	0.282799	1.31483e-05	0.501501	0.501501		2	0.282799	0.282784	0.539503
ELB9_32	12:45:51	lank_21mar18_	93	0.885428	0.0280404	3.13151		0.282748	0.00625134		0.734835	4.84597e-05	1.47195	0.000120803	0.880981	0.000287571	0.0854521	0.00606247	0.00405673	0.000216383	0.282787	1.74461e-05	0.0732828	0.0732828		2	0.282787	0.282784	0.112294
ELB9_34	12:42:38	lank_21mar18_	104	0.820801	0.0208757	3.47395		0.236273	0.00645333		0.73445	4.52194e-05	1.47119	0.000127955	0.881644	0.000214358	0.154369	0.00719104	0.00590861	0.000205362	0.282816	2.05478e-05	1.08492	1.08492		2	0.282815	0.282784	1.12149
ELB9_36	12:39:25	lank_21mar18_	120	0.90639	0.0175616	2.89482		0.313107	0.00651753		0.735086	4.40794e-05	1.47237	9.87719e-05	0.880766	0.000180122	0.0902896	0.00197767	0.00332376	7.71638e-05	0.282776	1.45484e-05	-0.332395	-0.332395		2	0.282775	0.282784	-0.292418
ELB9_38	12:54:30	lank_21mar18_	120	0.879998	0.0180828	2.98734		0.294576	0.00559786		0.734932	4.10182e-05	1.47218	0.000102407	0.881037	0.000185485	0.100044	0.00557639	0.0042185	0.000197679	0.282809	1.6087e-05	0.855272	0.855272		2	0.282809	0.282784	0.894073
ELB9_39	12:57:34	lank_21mar18_	120	0.891654	0.0191524	3.04168		0.293145	0.0062722		0.734921	3.93742e-05	1.47205	9.72404e-05	0.880917	0.000196493	0.07883	0.00199492	0.00273363	8.6198e-05	0.282781	1.50529e-05	-0.148653	-0.148653		2	0.282781	0.282784	-0.107896
ELB9_42	13:01:04	lank_21mar18_	120	0.905413	0.0158588	2.85237		0.317425	0.0067259		0.735121	3.88558e-05	1.47246	0.000102604	0.880776	0.000162671	0.0799782	0.0040258	0.00259323	0.000157769	0.28278	1.17026e-05	-0.160184	-0.160184		2	0.28278	0.282784	-0.119241
ELB9_43	13:04:04	lank_21mar18_	120	0.911489	0.0114701	2.96506		0.30741	0.00640559		0.735039	4.94253e-05	1.47233	9.16796e-05	0.880714	0.000117588	0.128192	0.002038	0.00474754	6.81821e-05	0.282767	1.2971e-05	-0.63706	-0.63706		2	0.282767	0.282784	-0.598964
ELB9_44_1	13:25:25	lank_21mar18_	120	0.956516	0.0123445	2.64971		0.360989	0.00600414		0.735482	4.07682e-05	1.47325	0.000117841	0.880252	0.00012653	0.134568	0.00809621	0.00457873	0.00027443	0.282626	2.45798e-05			-5.62481	2	0.282626	0.282784	-5.58651	zoned?
ELB9_44_2	13:21:41	lank_21mar18_	120	0.914418	0.0120788	2.85538		0.320244	0.00615374		0.735145	4.70665e-05	1.47255	0.000116664	0.880684	0.000123866	0.101207	0.00268015	0.00387906	5.89722e-05	0.282786	1.29156e-05	0.0520382	0.0520382		2	0.282786	0.282784	0.091284
ELB9_45	13:18:48	lank_21mar18_	120	0.888417	0.0125449	2.83921		0.31291	0.00608758		0.735084	3.70908e-05	1.47239	0.000102622	0.880951	0.000128695	0.125966	0.00340931	0.00427833	0.000124012	0.282801	1.21821e-05	0.570382	0.570382		2	0.282801	0.282784	0.609103
ELB9_47_1	13:12:47	lank_21mar18_	120	0.911183	0.0264323	2.85652		0.318984	0.00509184		0.735134	3.79887e-05	1.47262	0.000111194	0.880717	0.000271054	0.0700995	0.00382634	0.00226073	0.000153716	0.282829	1.48118e-05	1.57176	1.57176		2	0.282829	0.282784	1.61315
ELB9_47_2	13:15:35	lank_21mar18_	120	0.888976	0.0412348	2.84169		0.312834	0.0059741		0.735083	4.19276e-05	1.47247	0.000109362	0.880945	0.000423507	0.0762299	0.00655286	0.00353028	0.000252253	0.28281	1.55961e-05	0.872367	0.872367		2	0.28281	0.282784	0.912077
ELB9_48_1	13:07:01	lank_21mar18_	120	0.928627	0.0168956	2.71822		0.34163	0.00857281		0.735322	5.03313e-05	1.47288	0.000128374	0.880538	0.000173144	0.178611	0.0174719	0.00714091	0.000359663	0.282805	1.71846e-05	0.695868	0.695868		2	0.282804	0.282784	0.730809
ELB9_48_2	13:09:52	lank_21mar18_	120	0.918648	0.0134732	2.70696		0.339366	0.00570888		0.735303	4.00848e-05	1.47288	0.000109318	0.880641	0.000138132	0.102088	0.00376941	0.00428718	0.000104689	0.282804	1.18653e-05	0.661096	0.661096		2	0.282804	0.282784	0.699806
NK\MT1_Hf1_25may20_3.	13:31:04	lank_21mar18_	120	0.924823	1.54986	2.05509		0.450016	0.00454851		0.736219	3.10187e-05	1.47475	6.92102e-05	0.880577	0.0154159	0.0091315	1.79024e-05	2.63077e-05	5.3856e-07	0.282491	9.77855e-06	-10.3946	-10.3946	-0.531465
ICE\Pleso2_25may20_04	13:34:00	lank_21mar18_	120	1.01817	0.0471349	2.38211		0.427423	0.00431768		0.736032	2.36947e-05	1.47436	5.78798e-05	0.879621	0.000482726	0.0226262	0.00032666	0.000478096	5.04999e-06	0.282453	9.79464e-06	-11.749	-11.749	-0.974832
1_1_Hf1_25may20_04.da	13:37:17	lank_21mar18_	120	1.02875	0.0435533	2.39967		0.428704	0.00416458		0.736043	2.9024e-05	1.47437	6.77783e-05	0.879512	0.000445821	0.0333428	0.000130659	0.00114102	1.50867e-06	0.282	1.16642e-05	-27.7762	-27.7762	-0.0156262
MUN_4_Zr#3_25may20_03	13:40:14	lank_21mar18_	120	1.01926	0.00428645	2.59764		0.39238	0.00366784		0.735742	2.94178e-05	1.47376	6.78049e-05	0.87961	4.39007e-05	0.718291	0.0152997	0.0143687	9.29294e-05	0.282078	1.55608e-05	-25.0176	-25.0176	-1.91535
ELB13_37	14:22:48	lank_21mar18_	120	0.763173	0.0246012	4.40046		0.17343	0.00581153		0.733931	4.17627e-05	1.47007	0.000108566	0.882236	0.000252694	0.0883	0.00427059	0.00294604	0.000151872	0.282763	1.84476e-05	-0.790919	-0.790919		2	0.282763	0.282784	-0.750445
ELB13_39	14:26:16	lank_21mar18_	120	0.781441	0.0170742	3.91604		0.199549	0.00465136		0.734147	3.17866e-05	1.47051	9.14407e-05	0.882049	0.000175351	0.0986663	0.00310967	0.00316529	0.00015254	0.282811	1.56468e-05	0.921207	0.921207		2	0.282811	0.282784	0.961399
ELB13_40	14:29:23	lank_21mar18_	120	0.79486	0.0212286	3.92539		0.202492	0.00528396		0.734171	3.40544e-05	1.47054	8.80116e-05	0.881911	0.000217966	0.0814136	0.00427346	0.00340035	0.000140183	0.282781	1.39908e-05	-0.155774	-0.155774		2	0.28278	0.282784	-0.115897
ELB13_41	14:46:50	lank_21mar18_	120	0.965926	0.00897213	2.54254		0.379906	0.00540918		0.735639	3.29865e-05	1.47351	0.000126	0.880156	9.19454e-05	0.149444	0.0020223	0.00537527	4.48447e-05	0.282798	1.07706e-05	0.456488	0.456488		2	0.282798	0.282784	0.49376
ELB13_42	14:43:49	lank_21mar18_	120	0.85795	0.0319437	3.05971		0.280403	0.00551421		0.734815	3.46311e-05	1.4718	0.000111297	0.881263	0.000327799	0.0624239	0.00337851	0.00281344	0.000142453	0.282797	1.40741e-05	0.436793	0.436793		2	0.282797	0.282784	0.477447
ELB13_43	14:40:59	lank_21mar18_	120	0.814074	0.0137105	3.62378		0.224648	0.0112143		0.734354	5.1928e-05	1.47097	0.000129342	0.881713	0.000140737	0.19808	0.00868158	0.00677722	0.000256958	0.282827	1.88869e-05	1.50035	1.50035		2	0.282827	0.282784	1.53578
ELB13_44	14:37:58	lank_21mar18_	120	0.819698	0.0381297	3.98912		0.205483	0.00602786		0.734196	3.8444e-05	1.47065	0.000102162	0.881656	0.000391422	0.0473648	0.000963285	0.00174332	4.5111e-05	0.28278	1.54552e-05	-0.162326	-0.162326		2	0.28278	0.282784	-0.120261
ELB13_45	14:32:47	lank_21mar18_	51	0.804163	0.0369385	3.57854		0.224718	0.00459253		0.734355	3.79546e-05	1.47085	0.000158346	0.881815	0.000379367	0.0785306	0.00583308	0.00273922	0.000177619	0.282784	2.2553e-05	-0.0201662	-0.0201662		2	0.282784	0.282784	0.0205843
ELB13_45rep	14:35:23	lank_21mar18_	55	0.828372	0.027418	3.15593		0.262481	0.00537479		0.734667	4.44402e-05	1.47159	0.000187633	0.881567	0.000281207	0.100003	0.00808909	0.00368704	0.000337546	0.282804	1.83009e-05	0.669396	0.669396		2	0.282804	0.282784	0.708898
ELB13_46_1	14:49:54	lank_21mar18_	120	0.87536	0.0343626	2.9855		0.293204	0.00559664		0.734921	4.00095e-05	1.47206	0.000119698	0.881085	0.000352483	0.0534192	0.0017928	0.00200069	6.52525e-05	0.2828	1.60621e-05	0.539515	0.539515		2	0.2828	0.282784	0.581243
ELB13_46_2	14:52:45	lank_21mar18_	120	0.876483	0.00946393	2.97712		0.294406	0.00546162		0.734931	3.26605e-05	1.47208	9.51776e-05	0.881073	9.70829e-05	0.16388	0.00102159	0.00585604	3.35394e-05	0.282785	1.28961e-05	-0.00477486	-0.00477486		2	0.282785	0.282784	0.0318601
ELB13_47	14:55:40	lank_21mar18_	120	0.882476	0.0201774	3.02361		0.291861	0.00507012		0.73491	4.01253e-05	1.47209	9.70741e-05	0.881012	0.000206971	0.0719432	0.00149711	0.00271261	4.99221e-05	0.282831	1.3551e-05	1.61026	1.61026		2	0.28283	0.282784	1.65105
ELB13_48	14:58:30	lank_21mar18_	120	0.834157	0.0155614	3.3399		0.249755	0.00561514		0.734562	3.64251e-05	1.47135	9.27398e-05	0.881507	0.000159725	0.125251	0.00908414	0.00362976	0.000330132	0.282828	1.27598e-05	1.52365	1.52365		2	0.282828	0.282784	1.56323
ELB13_49	15:01:20	lank_21mar18_	120	0.90879	0.0130497	2.7944		0.325218	0.0116156		0.735186	5.35271e-05	1.47261	0.00017376	0.880742	0.000133824	0.23967	0.0152117	0.00557781	0.000412717	0.282811	1.73072e-05	0.934846	0.934846		2	0.282811	0.282784	0.971852
ELB13_50_1	15:07:04	lank_21mar18_	120	0.92149	0.0128727	2.73242		0.337244	0.00509954		0.735285	3.15273e-05	1.4728	0.000110989	0.880611	0.00013198	0.12255	0.00280945	0.00423966	0.000117149	0.282828	1.35564e-05	1.52659	1.52659		2	0.282828	0.282784	1.56536
ELB13_50_2	15:04:21	lank_21mar18_	120	0.914394	0.0369352	2.72569		0.335473	0.0057155		0.735271	3.51436e-05	1.47285	0.000124075	0.880684	0.000378323	0.0540603	0.00205151	0.0019678	7.65698e-05	0.282806	1.90581e-05	0.754209	0.754209		2	0.282806	0.282784	0.795982
NK\MT1_Hf1_25may20_4.	15:12:21	lank_21mar18_	120	0.250675	1.47498	0.618166		0.405514	0.00325126		0.735851	2.24996e-05	1.47402	5.89301e-05	0.887516	0.0150139	0.00911304	1.39065e-05	2.5279e-05	4.59323e-07	0.282505	1.10527e-05	-9.91464	-9.91464	-0.079039
ICE\Pleso2_25may20_05	15:15:06	lank_21mar18_	120	1.00987	0.0568845	2.70046		0.373964	0.00375891		0.735589	3.09879e-05	1.47346	7.01965e-05	0.879706	0.000582936	0.0223398	0.000172598	0.00036829	1.13651e-05	0.282449	1.07084e-05	-11.8772	-11.8772	-1.09569
1_1_Zr4_25may20_01.da	15:18:38	lank_21mar18_	120	0.948836	0.0716271	2.33496		0.40636	0.00567521		0.735858	3.11262e-05	1.47405	9.08918e-05	0.880331	0.000735414	0.0309683	8.93652e-05	0.00111576	3.70335e-06	0.281993	1.41806e-05	-28.0057	-28.0057	-0.231973
MUN_4_Zr#3_25may20_04	15:21:42	lank_21mar18_	120	0.952001	0.00356117	2.80748		0.339095	0.00334646		0.735301	2.11181e-05	1.47289	5.20862e-05	0.880299	3.64989e-05	0.743763	0.0089889	0.0155581	8.60627e-05	0.282094	1.61548e-05	-24.4501	-24.4501	-1.38043
ELB23_17	15:27:38	lank_21mar18_	80	0.838096	0.0239314	3.25808		0.257236	0.00501574		0.734624	4.03646e-05	1.47148	0.000118393	0.881467	0.000245628	0.0965853	0.00621769	0.00380315	0.000164308	0.282846	1.82168e-05	2.1726	2.1726		2	0.282846	0.282784	2.21195
ELB23_26	15:31:40	lank_21mar18_	80	0.818482	0.0457164	3.09128		0.264771	0.00460065		0.734686	3.22946e-05	1.4717	0.000133303	0.881668	0.00046963	0.0621666	0.00087529	0.00257646	3.56981e-05	0.282878	1.56268e-05	3.28196	3.28196		2	0.282878	0.282784	3.32294
ELB23_27	15:34:14	lank_21mar18_	80	0.885958	0.02937	2.82754		0.313331	0.0054986		0.735088	5.05157e-05	1.47244	0.000167921	0.880976	0.00030134	0.0944744	0.00554009	0.00347215	0.000257283	0.28288	2.07856e-05	3.35653	3.35653		2	0.28288	0.282784	3.39633
ELB23_34	15:36:48	lank_21mar18_	80	0.942007	0.0218922	2.4695		0.381456	0.00511015		0.735651	4.16344e-05	1.47353	0.000145003	0.880401	0.000224396	0.0638849	0.00118276	0.00242703	6.69076e-05	0.282896	1.5755e-05	3.91867	3.91867		2	0.282896	0.282784	3.95985
ELB23_41	15:39:24	lank_21mar18_	120	0.965457	0.00512544	2.51633		0.383677	0.00618713		0.73567	4.01105e-05	1.47357	0.00012115	0.880161	5.25226e-05	0.651013	0.039866	0.015486	0.000550389	0.282853	1.70558e-05	2.39793	2.39793		2	0.282852	0.282784	2.42186
ELB23_42	15:42:23	lank_21mar18_	70	0.982849	0.0211475	2.54958		0.385494	0.00537954		0.735685	4.42356e-05	1.47372	0.000161192	0.879983	0.000216688	0.092188	0.00260382	0.0035191	0.000122651	0.282872	1.75825e-05	3.09359	3.09359		2	0.282872	0.282784	3.13332
ELB23_44	15:44:57	lank_21mar18_	68	0.960997	0.0435908	2.49133		0.385737	0.00798227		0.735687	6.44725e-05	1.47367	0.000194574	0.880206	0.000446549	0.0992096	0.0208533	0.00362443	0.000647494	0.282888	2.29783e-05	3.62497	3.62497		2	0.282887	0.282784	3.66456
ELB23_48	15:56:29	lank_21mar18_	120	0.89601	0.00560116	2.74465		0.326457	0.00593033		0.735196	3.64976e-05	1.47265	0.000128225	0.880873	5.74461e-05	0.681792	0.0131491	0.0150888	7.14567e-05	0.282858	1.87957e-05	2.58964	2.58964		2	0.282858	0.282784	2.61409
ELB23_49	15:53:42	lank_21mar18_	120	0.877389	0.00515978	2.81946		0.31119	0.00586995		0.73507	3.75406e-05	1.4724	0.000104935	0.881064	5.29308e-05	0.619753	0.0147655	0.0142862	0.000232303	0.282882	1.49444e-05	3.41933	3.41933		2	0.282881	0.282784	3.44485
ELB23_50	15:50:39	lank_21mar18_	120	0.940666	0.0207623	2.6109		0.360284	0.00588962		0.735476	3.44717e-05	1.47318	0.00012446	0.880415	0.000212799	0.0625239	0.00107695	0.0025545	3.64124e-05	0.282881	1.22246e-05	3.38528	3.38528		2	0.282881	0.282784	3.42629
ELB23_51	15:47:31	lank_21mar18_	120	0.959942	0.022968	2.4729		0.388185	0.00694544		0.735707	5.29335e-05	1.47365	0.000125167	0.880217	0.000235468	0.0835246	0.00401249	0.00283861	0.000169279	0.282886	1.76065e-05	3.56336	3.56336		2	0.282886	0.282784	3.604
ELB23_55_1	15:59:26	lank_21mar18_	120	0.97388	0.0116593	2.52673		0.385431	0.0052699		0.735684	4.06352e-05	1.47364	0.000100297	0.880074	0.000119488	0.149551	0.0102282	0.00666823	0.000299001	0.282886	1.39166e-05	3.57247	3.57247		2	0.282886	0.282784	3.60804
ELB23_55_2	16:02:17	lank_21mar18_	120	0.991518	0.0190021	2.50305		0.396125	0.00544874		0.735773	3.73567e-05	1.47381	9.8815e-05	0.879894	0.000194666	0.0641871	0.00190439	0.00250999	3.14497e-05	0.282892	1.4559e-05	3.7852	3.7852		2	0.282892	0.282784	3.82627
ELB23_56	16:05:13	lank_21mar18_	120	0.985143	0.0238237	2.54392		0.387254	0.00623224		0.735699	4.83344e-05	1.4737	0.000118383	0.879959	0.000244115	0.0882934	0.00487194	0.00298368	0.000219212	0.282872	1.55036e-05	3.09093	3.09093		2	0.282872	0.282784	3.13137
ELB23_57	16:08:14	lank_21mar18_	120	0.983037	0.0155539	2.51549		0.390794	0.00602321		0.735729	3.92556e-05	1.4737	0.00011593	0.879981	0.000159355	0.0974592	0.00524172	0.00314064	0.000182908	0.28289	1.4952e-05	3.70206	3.70206		2	0.28289	0.282784	3.7423
ELB23_58_1	16:13:47	lank_21mar18_	112	0.969346	0.012627	2.44899		0.395815	0.00709611		0.73577	4.97466e-05	1.47377	0.000128014	0.880121	0.000129396	0.145278	0.0117132	0.00596787	0.000364522	0.282943	1.51894e-05	5.5754	5.5754		2	0.282942	0.282784	5.61191
ELB23_58_2	16:11:13	lank_21mar18_	86	0.973106	0.0180519	2.47992		0.392394	0.00717699		0.735742	5.49781e-05	1.47376	0.000140657	0.880082	0.000184966	0.0848178	0.00406002	0.00293353	0.000180576	0.282885	1.52119e-05	3.52457	3.52457		2	0.282885	0.282784	3.56508
ELB23_59	16:16:34	lank_21mar18_	115	0.978504	0.0170976	2.51225		0.389494	0.00612066		0.735718	4.13401e-05	1.47362	0.000115597	0.880027	0.000175169	0.107945	0.00889186	0.00500504	0.000293151	0.282877	1.66503e-05	3.26483	3.26483		2	0.282877	0.282784	3.3026
NK\MT1_Hf1_25may20_5.	16:22:41	lank_21mar18_	120	0.195187	1.20481	0.478003		0.408339	0.00310661		0.735874	2.39795e-05	1.47405	6.47511e-05	0.88809	0.0123453	0.00908768	1.12106e-05	2.01988e-05	5.53937e-07	0.282494	1.01218e-05	-10.2817	-10.2817	-0.425022
ICE\Pleso2_25may20_06	16:25:26	lank_21mar18_	120	0.946006	0.0612975	2.44267		0.387284	0.00491617		0.7357	3.38111e-05	1.47368	6.64166e-05	0.88036	0.000628824	0.0225998	0.000134181	0.000365562	9.7659e-06	0.282457	1.19589e-05	-11.61	-11.61	-0.84379
1_1_Zr4_25may20_02.da	16:29:00	lank_21mar18_	120	0.932257	0.0734211	2.47183		0.377152	0.00439476		0.735616	3.07435e-05	1.47351	7.09221e-05	0.880501	0.000753089	0.0296326	0.000163788	0.00100934	4.01314e-06	0.281997	1.40777e-05	-27.8677	-27.8677	-0.101864
MUN_4_Zr#4_25may20_01	16:32:17	lank_21mar18_	120	0.971978	0.00474499	2.69637		0.360476	0.00423822		0.735478	2.84866e-05	1.47324	7.12231e-05	0.880094	4.86208e-05	0.50631	0.00297419	0.0127869	9.67688e-05	0.282071	1.47669e-05	-25.2347	-25.2347	-2.11998
ELB21a_16	16:36:39	lank_21mar18_	70	0.985955	0.0527543	2.47209		0.398835	0.00540106		0.735795	3.29172e-05	1.47384	8.89287e-05	0.879951	0.000540408	0.0415861	0.0013136	0.00145259	5.91112e-05	0.282832	1.55902e-05	1.64888	1.64888		2	0.282832	0.282784	1.69134
ELB21a_17	16:39:44	lank_21mar18_	75	0.922071	0.0153145	2.54989		0.361612	0.00792289		0.735487	5.90869e-05	1.47316	0.000172565	0.880605	0.000157024	0.13873	0.00577921	0.00462318	6.28475e-05	0.282822	1.63831e-05	1.29787	1.29787		2	0.282822	0.282784	1.33614
ELB21a_39	16:42:31	lank_21mar18_	120	0.869218	0.0249156	2.87565		0.302268	0.00642505		0.734996	4.35579e-05	1.4723	0.000110279	0.881148	0.000255631	0.0635754	0.000978839	0.00230915	4.68708e-05	0.282828	1.46339e-05	1.53144	1.53144		2	0.282828	0.282784	1.57276
ELB21a_40	16:45:41	lank_21mar18_	120	0.882957	0.0175509	2.82223		0.312858	0.00512663		0.735084	3.26648e-05	1.47245	0.000108596	0.881007	0.000180019	0.0853306	0.00146423	0.00322731	5.44895e-05	0.28281	1.47639e-05	0.899822	0.899822		2	0.28281	0.282784	0.939932
ELB21a_41	16:48:29	lank_21mar18_	120	0.832606	0.148652	2.59479		0.320875	0.00644517		0.73515	4.80009e-05	1.47254	0.000110188	0.881523	0.00154215	0.0435515	0.00536684	0.00152384	0.000241099	0.282346	1.43674e-05			-15.5284	2	0.282346	0.282784	-15.4862
ELB21a_45	16:51:40	lank_21mar18_	120	0.90494	0.0234172	2.83324		0.319401	0.00651333		0.735138	4.49931e-05	1.47251	0.000112714	0.880781	0.000240157	0.0706745	0.00175175	0.00266021	2.57391e-05	0.282792	1.39424e-05	0.249677	0.249677		2	0.282792	0.282784	0.290533
ELB21a_47_1	16:57:26	lank_21mar18_	120	0.944929	0.0129631	2.76746		0.341443	0.00600227		0.73532	4.33909e-05	1.47286	9.70486e-05	0.880371	0.000132874	0.113918	0.00602314	0.00387359	0.000186765	0.282833	1.36698e-05	1.71347	1.71347		2	0.282833	0.282784	1.75274
ELB21a_47_2	16:54:43	lank_21mar18_	120	0.92939	0.0160022	2.77129		0.335364	0.00615591		0.73527	4.29431e-05	1.47284	0.000105163	0.88053	0.000164021	0.0926	0.00317816	0.00365743	0.000107622	0.282795	1.20979e-05	0.368052	0.368052		2	0.282795	0.282784	0.407592
ELB21a_49	17:00:28	lank_21mar18_	90	0.946648	0.0213317	2.56542		0.369003	0.00578825		0.735548	4.76302e-05	1.47332	0.000139445	0.880354	0.000218681	0.0974897	0.00704607	0.00397684	0.000256418	0.282815	1.67216e-05	1.07378	1.07378		2	0.282815	0.282784	1.1129
ELB21a_50_1	17:17:58	lank_21mar18_	120	0.966437	0.0243501	2.48108		0.389522	0.00600337		0.735718	4.20908e-05	1.47366	0.000108403	0.880151	0.000249615	0.0718533	0.00461337	0.00249333	0.000186189	0.282762	1.29562e-05	-0.812541	-0.812541		2	0.282762	0.282784	-0.771469
ELB21a_50_2	17:20:54	lank_21mar18_	120	0.98703	0.0231386	2.46772		0.399977	0.00575131		0.735805	3.80845e-05	1.47386	0.000114747	0.87994	0.000236711	0.127597	0.0115552	0.00589579	0.000328304	0.282797	1.3513e-05	0.407394	0.407394		2	0.282796	0.282784	0.443979
ELB21a_51_1	17:15:05	lank_21mar18_	120	0.962435	0.037267	2.4463		0.393425	0.00639331		0.73575	4.09997e-05	1.47384	0.000107849	0.880192	0.000381788	0.046007	0.00221953	0.00155604	0.000101118	0.282852	1.46544e-05	2.35652	2.35652		2	0.282852	0.282784	2.39884
ELB21a_51_2	17:12:17	lank_21mar18_	120	0.963896	0.00948837	2.42906		0.396818	0.00481005		0.735779	2.78795e-05	1.47382	0.000110103	0.880177	9.71968e-05	0.182641	0.0112633	0.00779057	0.000305332	0.28281	1.24995e-05	0.885559	0.885559		2	0.28281	0.282784	0.919643
ELB21a_53_1	17:08:46	lank_21mar18_	120	0.953305	0.0174661	2.60902		0.365388	0.00538247		0.735518	3.72934e-05	1.47332	0.000108704	0.880285	0.000179024	0.0948055	0.00211676	0.0037057	8.13153e-05	0.282812	1.39827e-05	0.971276	0.971276		2	0.282812	0.282784	1.01076
ELB21a_53_2	17:06:02	lank_21mar18_	120	0.926173	0.0169759	2.53846		0.364857	0.00660722		0.735514	3.78941e-05	1.47332	0.000127351	0.880563	0.000173997	0.116402	0.00720172	0.00554687	0.000249245	0.282794	1.42279e-05	0.302344	0.302344		2	0.282793	0.282784	0.339388
ELB21a_54	17:03:07	lank_21mar18_	120	0.984462	0.0221758	2.48893		0.395537	0.00617968		0.735768	4.41608e-05	1.47379	0.000114118	0.879966	0.000227196	0.0705134	0.00347955	0.00272131	0.000144174	0.282766	1.46578e-05	-0.668816	-0.668816		2	0.282766	0.282784	-0.628045
NK\MT1_Hf1_25may20_6.	17:26:22	Blank25may	120	0.35859	1.36973	0.863764		0.415148	0.00287801		0.73593	2.51422e-05	1.47416	5.68982e-05	0.886402	0.0142092	0.00903988	6.52809e-06	1.95226e-05	4.40231e-07	0.282492	1.08777e-05	-10.3674	-10.3674	-0.505785
ICE\Pleso2_25may20_07	17:29:10	Blank25may	120	0.960872	0.0943116	2.31978		0.414208	0.00434619		0.735923	3.24832e-05	1.47414	5.29964e-05	0.880208	0.000966578	0.0197206	0.000141077	0.000322957	8.70786e-06	0.282456	1.11191e-05	-11.645	-11.645	-0.876728
1_1_Zr4_25may20_03.da	17:32:08	Blank25may	88	1.01143	0.0646873	2.54066		0.398097	0.00431737		0.735789	3.14181e-05	1.47383	0.000111809	0.87969	0.000662822	0.0337536	0.000346777	0.00105285	1.06543e-05	0.281976	1.70847e-05	-28.6159	-28.6159	-0.807198
1_1_Zr4_25may20_04.da	17:34:56	Blank25may	120	0.94523	0.0746564	2.39945		0.393937	0.00486055		0.735755	3.70907e-05	1.4738	9.82753e-05	0.880368	0.000765979	0.0318928	0.000202515	0.00109275	7.87685e-06	0.28199	1.71422e-05	-28.1233	-28.1233	-0.342818
MUN_4_Zr#3_25may20_05	17:38:45	Blank25may	120	1.00208	0.00371708	2.70363		0.370643	0.00397461		0.735562	2.49551e-05	1.47337	6.39859e-05	0.879786	3.80757e-05	0.740921	0.018531	0.0141368	9.46957e-05	0.28206	1.58975e-05	-25.6239	-25.6239	-2.48681
NK\MT1_Hf1_09jun20_1.	10:19:53	Blank25may	120	1.28666	0.476894	1.57456	Warning!	0.817154	0.0028609		0.739267	1.76316e-05	1.48084	3.93089e-05	0.876875	0.00485228	0.00916746	1.5257e-05	2.47304e-05	6.33108e-07	0.282493	6.55335e-06	-10.3227	-10.3227	-0.463724
ICE\Pleso2_09jun20_01	10:23:20	Blank25may	120	1.25769	0.0223271	1.67154		0.752413	0.00296989		0.738729	1.66956e-05	1.47976	4.41271e-05	0.877171	0.000228045	0.0270846	0.000386149	0.000561943	7.78777e-06	0.282476	5.95821e-06	-10.9141	-10.9141	-0.187853
1_1_Zr4_09jun20_01.da	10:27:05	Blank25may	120	1.24267	0.0361346	1.70774		0.727667	0.00386548		0.738523	2.35864e-05	1.47936	6.08525e-05	0.877325	0.000369135	0.0345832	0.000187094	0.00119275	1.96199e-06	0.282	9.75276e-06	-27.7508	-27.7508	0.00834421
MUN_4_Zr#3_09jun20_01	10:30:37	Blank25may	120	1.24116	0.00385447	1.92796		0.64377	0.00357098		0.737826	2.09742e-05	1.47794	5.82161e-05	0.87734	3.93734e-05	0.683272	0.0103826	0.0146555	3.17489e-05	0.282137	1.21811e-05	-22.9183	-22.9183	0.0635038
ELB20_18	10:38:17	Blank25may	120	0.95677	0.012787	3.10131		0.308505	0.00719436		0.735048	4.94562e-05	1.47243	9.71258e-05	0.88025	0.000131052	0.208039	0.0194746	0.00579746	0.000450611	0.282774	1.77549e-05	-0.395726	-0.395726		2	0.282774	0.282784	-0.359016
ELB20_25	10:44:54	Blank25may	120	1.0616	0.0164121	2.37181		0.447589	0.00457472		0.736199	2.79818e-05	1.47466	6.48902e-05	0.879176	0.00016799	0.0865653	0.00378965	0.00302628	8.90578e-05	0.282811	1.31265e-05	0.914064	0.914064		2	0.282811	0.282784	0.95444
ELB20_38	10:48:22	Blank25may	120	1.05587	0.017482	2.44931		0.431089	0.00465131		0.736062	3.15818e-05	1.47445	7.58162e-05	0.879235	0.000179012	0.081977	0.00157917	0.00278855	3.06047e-05	0.282757	1.08612e-05	-1.00703	-1.00703		2	0.282756	0.282784	-0.966353
ELB20_41_1	10:52:01	Blank25may	120	0.721514	0.0307345	7.18758		0.100384	0.00606442		0.733328	3.36191e-05	1.46901	0.000100996	0.882664	0.000315846	0.0639059	0.00272767	0.00268468	9.62562e-05	0.282722	1.64107e-05	-2.23861	-2.23861		2	0.282722	0.282784	-2.19779
ELB20_41_2	10:54:53	Blank25may	120	0.738833	0.0202946	6.76904		0.109149	0.00527549		0.7334	3.07541e-05	1.46918	7.63864e-05	0.882486	0.000208521	0.080393	0.0034338	0.00299709	0.000101235	0.282751	1.31418e-05	-1.19136	-1.19136		2	0.282751	0.282784	-1.15096
ELB20_44	10:58:08	Blank25may	120	1.00307	0.0200665	2.70459		0.370876	0.0054165		0.735564	4.37679e-05	1.47347	6.83513e-05	0.879775	0.000205538	0.0690403	0.00272672	0.00262008	6.27103e-05	0.282766	1.26301e-05	-0.667341	0.532659		2	0.282766	0.282784	-0.626436
ELB20_48_1	11:01:42	Blank25may	120	0.739024	0.0162725	7.10767		0.103976	0.00575713		0.733358	3.78381e-05	1.46916	7.06249e-05	0.882484	0.000167227	0.154289	0.00859416	0.00491686	0.00025405	0.282736	1.66957e-05	-1.74994	-0.54994		2	0.282735	0.282784	-1.71207
ELB20_48_2	11:04:27	Blank25may	120	0.731605	0.0156257	6.74926		0.108398	0.00641263		0.733394	3.39559e-05	1.46911	8.15402e-05	0.882561	0.00016059	0.0967181	0.00176898	0.00351473	1.26233e-05	0.282771	1.22597e-05	-0.500052	0.699948		2	0.282771	0.282784	-0.460327
ELB20_49	11:07:29	Blank25may	120	0.8702	0.0158977	3.96439		0.219504	0.00692506		0.734312	4.19762e-05	1.47097	8.32682e-05	0.881137	0.000163113	0.0937248	0.00363202	0.00316609	9.23909e-05	0.282735	1.28719e-05	-1.75677	-0.556773		2	0.282735	0.282784	-1.71659
ELB20_50	11:10:34	Blank25may	120	0.94799	0.0182061	2.98783		0.317284	0.00550437		0.73512	3.25992e-05	1.47255	6.50127e-05	0.88034	0.000186645	0.0895675	0.0073168	0.00367656	0.000189119	0.28277	1.11467e-05	-0.521225	0.678775		2	0.28277	0.282784	-0.481714
ELB20_53_1	11:14:04	Blank25may	120	0.710213	0.0186089	11.1244		0.063843	0.00762718		0.733026	4.80363e-05	1.46832	8.90145e-05	0.88278	0.000191274	0.135185	0.0036299	0.00484934	0.000123742	0.282725	1.84952e-05	-2.13748	-0.937482		2	0.282724	0.282784	-2.09953
ELB20_53_2	11:16:54	Blank25may	120	0.714171	0.0232484	10.4843		0.0681182	0.00656774		0.733062	4.3342e-05	1.46848	8.35511e-05	0.88274	0.000238945	0.0768581	0.00174785	0.00248487	8.90622e-05	0.282739	1.61545e-05	-1.62137	-0.421375		2	0.282739	0.282784	-1.5803
ELB20_54_1	11:22:37	Blank25may	120	0.756687	0.0136988	7.16037		0.105677	0.00711		0.733372	4.43036e-05	1.46901	9.63697e-05	0.882303	0.000140736	0.117698	0.00441744	0.00412076	0.000141608	0.282785	1.2953e-05	-0.00923359	1.19077		2	0.282785	0.282784	0.0296928
ELB20_54_2	11:25:39	Blank25may	96	0.703544	0.0132351	7.81467		0.0900286	0.0048412		0.733243	3.07478e-05	1.46883	8.21349e-05	0.882849	0.000136085	0.164408	0.00621562	0.00593964	0.000139297	0.282759	1.36158e-05	-0.928092	0.271908		2	0.282759	0.282784	-0.891571
ELB20_55	11:28:59	Blank25may	120	0.912527	0.0128865	3.28326		0.277933	0.00575759		0.734795	3.48466e-05	1.47191	7.64212e-05	0.880703	0.000132091	0.117106	0.00625471	0.00462585	0.000158944	0.282755	1.17707e-05	-1.04531	0.15469		2	0.282755	0.282784	-1.00706
ELB20_56	11:32:06	Blank25may	120	0.904589	0.0154571	3.42507		0.264108	0.00570261		0.73468	3.92054e-05	1.47167	8.10688e-05	0.880785	0.000158512	0.104132	0.0043414	0.00397321	0.000108129	0.282736	1.31713e-05	-1.7449	-0.544905		2	0.282736	0.282784	-1.70579
ELB20_57	11:35:25	Blank25may	120	0.891513	0.0215829	3.41872		0.260774	0.00661178		0.734653	3.70375e-05	1.47164	7.31982e-05	0.880919	0.00022138	0.0732908	0.00165849	0.00220513	7.92473e-05	0.282741	1.32571e-05	-1.556	-0.355995		2	0.282741	0.282784	-1.51455
NK\MT1_Hf1_09jun20_2.	11:39:18	Blank25may	120	-0.13843	1.60773	-0.470884	Warning!	0.293979	0.00293529		0.734927	3.01268e-05	1.47225	6.8832e-05	0.891546	0.0169004	0.00912316	1.81092e-05	2.4816e-05	6.20838e-07	0.282457	1.11146e-05	-11.6077	-11.6077	-1.67496
ICE\Pleso2_09jun20_02	11:43:17	Blank25may	120	0.802124	0.102167	2.82705		0.283732	0.00356537		0.734843	2.58608e-05	1.47207	6.57857e-05	0.881836	0.00104968	0.015909	0.000107416	0.000233156	5.17712e-07	0.28242	1.10752e-05	-12.9145	-12.9145	-2.07343
1_1_Zr4_09jun20_02.da	11:47:16	Blank25may	100	0.829469	0.0583462	3.01075		0.275503	0.00578998		0.734775	3.59814e-05	1.47191	7.01704e-05	0.881555	0.000599183	0.0301072	0.00013008	0.00106496	1.97862e-06	0.281964	1.45944e-05	-29.0302	-29.0302	-1.19767
1_1_Zr4_09jun20_04.da	11:51:53	Blank25may	120	1.08447	0.0502042	2.00432		0.541067	0.00431158		0.736974	3.15059e-05	1.47629	6.51174e-05	0.878942	0.00051408	0.0306337	6.8604e-05	0.0010838	1.2295e-06	0.281991	1.12554e-05	-28.0916	-28.0916	-0.312968
ICE\Pleso2_09jun20_03	11:55:02	Blank25may	120	1.09221	0.0516429	2.01784		0.541279	0.00389958		0.736976	2.46621e-05	1.47625	5.20927e-05	0.878863	0.000528486	0.0212514	0.000109507	0.000416939	3.40511e-06	0.282438	9.80427e-06	-12.2631	-12.2631	-1.45943
ICE\Pleso2_09jun20_04	11:58:19	Blank25may	120	1.11521	0.0662293	1.90062		0.586759	0.00339795		0.737353	6.20973e-05	1.47703	7.21372e-05	0.878627	0.000677303	0.0167769	0.000176251	0.000282365	4.77462e-06	0.282453	1.27138e-05	-11.7574	-11.7574	-0.982719
NK\MT1_Hf1_09jun20_3.	12:01:19	Blank25may	120	1.7087	0.889663	2.43799	Warning!	0.700863	0.00306964		0.738301	2.20522e-05	1.4789	5.39965e-05	0.872577	0.00897305	0.00900392	1.51439e-05	2.29206e-05	4.74578e-07	0.282497	9.19793e-06	-10.1865	-10.1865	-0.335337
MUN_4_Zr#4_09jun20_01	12:05:23	Blank25may	120	1.30201	0.00513734	1.81648		0.716775	0.00449972		0.738433	2.63234e-05	1.47915	5.29124e-05	0.876719	5.24418e-05	0.242882	0.00883178	0.00911481	0.000166397	0.282124	1.05984e-05	-23.359	-23.359	-0.351921
ELB19_3	12:14:21	Blank25may	28	1.18532	0.0154537	1.87996		0.6305	0.00644935		0.737716	5.35441e-05	1.47788	0.000220885	0.877911	0.000157957	0.132678	0.00823807	0.00424494	8.56922e-05	0.282856	2.183e-05	2.50431	2.50431		2	0.282856	0.282784	2.54309
ELB19_4	12:16:54	Blank25may	90	1.08555	0.0203883	2.18795		0.496151	0.00388825		0.736602	2.6916e-05	1.47551	8.00828e-05	0.878931	0.000208769	0.0825576	0.00359047	0.00312689	0.000115621	0.282828	1.34242e-05	1.5137	1.5137		2	0.282828	0.282784	1.55395
ELB19_6	12:19:43	Blank25may	120	1.05088	0.0131342	2.28036		0.460839	0.00511153		0.736309	3.30861e-05	1.47487	0.000107859	0.879286	0.000134511	0.132259	0.0111913	0.00549881	0.00025787	0.282826	1.31308e-05	1.44275	1.44275		2	0.282826	0.282784	1.47986
ELB19_8	12:22:50	Blank25may	120	1.10153	0.0158881	2.1636		0.509118	0.00646457		0.736709	3.99006e-05	1.47572	9.2865e-05	0.878767	0.000162565	0.0793746	0.00388011	0.00284687	0.000140286	0.282817	1.09566e-05	1.13655	1.13655		2	0.282817	0.282784	1.17716
ELB19_9	12:26:07	Blank25may	120	1.089	0.0216898	2.23872		0.486436	0.00533013		0.736521	3.36245e-05	1.47536	9.83557e-05	0.878896	0.000221931	0.063278	0.00122427	0.0021902	8.09101e-05	0.282842	1.36293e-05	2.03275	2.03275		2	0.282842	0.282784	2.07423
ELB19_11	12:29:16	Blank25may	90	1.0605	0.024959	2.38156		0.445294	0.00591757		0.73618	4.23611e-05	1.47465	0.000133725	0.879187	0.000255464	0.0607794	0.00119985	0.00230004	3.69388e-05	0.282815	1.36238e-05	1.05298	1.05298		2	0.282815	0.282784	1.09431
ELB19_12	12:32:21	Blank25may	120	1.03501	0.0194931	2.4183		0.427993	0.00431627		0.736037	3.00343e-05	1.47443	9.50069e-05	0.879448	0.000199589	0.0586178	0.000848699	0.0019802	4.38517e-05	0.282797	1.17225e-05	0.417457	0.417457		2	0.282797	0.282784	0.459212
ELB19_13	12:35:41	Blank25may	70	1.0142	0.016773	2.42254		0.418652	0.00467904		0.735959	3.9876e-05	1.47422	0.000178492	0.879661	0.000171782	0.11612	0.00936243	0.00396353	0.000310707	0.282807	1.41115e-05	0.789277	0.789277		2	0.282807	0.282784	0.828414
ELB19_15	12:38:32	Blank25may	113	1.04742	0.0139723	2.45737		0.426234	0.00471132		0.736022	2.99643e-05	1.47433	0.000107985	0.879321	0.000143053	0.0904618	0.00465706	0.00374799	0.00010953	0.282812	1.32372e-05	0.970347	0.970347		2	0.282812	0.282784	1.00977
ELB19_16	12:41:30	Blank25may	113	1.06702	0.0255033	2.40858		0.443008	0.0057715		0.736161	4.33814e-05	1.47464	0.000111836	0.879121	0.000261059	0.0509046	0.00147064	0.00188383	4.06696e-05	0.282796	1.25582e-05	0.381443	0.381443		2	0.282796	0.282784	0.423325
ELB19_17	12:44:51	Blank25may	75	1.03689	0.0226038	2.33237		0.444566	0.00540227		0.736174	3.99426e-05	1.4746	0.00017431	0.879429	0.000231495	0.0964834	0.00705605	0.00361962	0.000182125	0.282818	2.13684e-05	1.1554	1.1554		2	0.282818	0.282784	1.195
ELB19_18	12:47:27	Blank25may	108	1.09543	0.0171039	2.21182		0.495262	0.00426382		0.736594	2.94393e-05	1.47546	0.000107736	0.87883	0.00017501	0.0963593	0.00423233	0.00326926	0.00014733	0.282793	1.18301e-05	0.276533	0.276533		2	0.282793	0.282784	0.316585
ELB19_19	12:50:27	Blank25may	114	1.11839	0.02122	2.12173		0.527112	0.00519857		0.736858	3.27779e-05	1.47601	8.61256e-05	0.878595	0.000217096	0.0716697	0.00286473	0.00283148	8.61826e-05	0.282862	1.0774e-05	2.70626	2.70626		2	0.282861	0.282784	2.74691
ELB19_20	12:53:28	Blank25may	80	1.13776	0.0106952	2.11022		0.539166	0.00493939		0.736958	3.71138e-05	1.47619	0.000110296	0.878397	0.000109383	0.186015	0.0170998	0.00495443	0.000484401	0.282824	1.43405e-05	1.37538	1.37538		2	0.282824	0.282784	1.41321
ELB19_22	12:56:26	Blank25may	120	1.13642	0.0168368	2.09941		0.541306	0.00379631		0.736976	2.77899e-05	1.4762	6.37816e-05	0.87841	0.000172184	0.0656562	0.0016356	0.00234242	5.12021e-05	0.282834	1.0692e-05	1.72113	1.72113		2	0.282834	0.282784	1.76241
ELB19_24_1	12:59:41	Blank25may	120	1.13685	0.0176323	2.06842		0.549623	0.00526609		0.737045	3.3721e-05	1.4763	8.2352e-05	0.878406	0.000180341	0.063274	0.00576969	0.0021656	0.000163504	0.282831	1.313e-05	1.644	1.644		2	0.282831	0.282784	1.68551
ELB19_24_2	13:02:41	Blank25may	100	1.146	0.0199851	2.0862		0.549325	0.00451328		0.737042	3.12934e-05	1.47635	9.51235e-05	0.878312	0.000204334	0.064215	0.00235893	0.0020039	0.000121485	0.28285	1.13602e-05	2.28123	2.28123		2	0.282849	0.282784	2.32296
NK\MT1_Hf1_09jun20_4.	13:08:33	Blank25may	120	1.62962	0.900085	2.27652	Warning!	0.71584	0.00300603		0.738425	1.74107e-05	1.47912	5.37313e-05	0.873381	0.00915885	0.00898267	8.73149e-06	2.07134e-05	2.98383e-07	0.282496	8.72917e-06	-10.2179		-0.364912
ICE\Pleso2_09jun20_05	13:11:32	Blank25may	120	1.30066	0.0507857	1.83891		0.7073	0.00421405		0.738354	2.60225e-05	1.479	5.92401e-05	0.876732	0.000518144	0.0194932	0.000194455	0.000360423	3.75727e-06	0.282466	9.20588e-06	-11.2947		-0.546602
1_1_Zr4_09jun20_05.da	13:14:36	Blank25may	120	1.30379	0.0356021	1.84812		0.705465	0.00402062		0.738339	2.75258e-05	1.47896	5.78195e-05	0.8767	0.000363379	0.0318429	8.57167e-05	0.00110842	1.3049e-06	0.281991	9.68794e-06	-28.0788		-0.300901
MUN_4_Zr#4_09jun20_02	13:18:11	Blank25may	120	1.25776	0.00473392	1.88567		0.667008	0.00469692		0.738019	2.65905e-05	1.47824	5.21479e-05	0.87717	4.83511e-05	0.495794	0.026143	0.0113799	0.000373973	0.282144	1.24646e-05	-22.6797		0.288424
ELB14_3	13:27:20	Blank25may	107	1.13343	0.0140437	2.09735		0.54041	0.00662836		0.736969	4.14361e-05	1.47621	0.000105868	0.878441	0.000143624	0.100826	0.00304575	0.00365341	9.37647e-05	0.282832	1.20645e-05	1.67011	1.67011		2	0.282832	0.282784	1.70966
ELB14_4	13:30:19	Blank25may	100	1.12016	0.0160563	2.02989		0.551834	0.00564548		0.737063	3.31e-05	1.47642	0.000118146	0.878577	0.000164294	0.0884023	0.00483408	0.00306687	0.000160198	0.282844	1.18867e-05	2.10146	2.10146		2	0.282844	0.282784	2.14178
ELB14_5	13:33:15	Blank25may	120	1.13044	0.0212548	2.11924		0.533421	0.0045734		0.736911	2.72985e-05	1.47607	7.18854e-05	0.878472	0.000217402	0.0649168	0.00689477	0.00188139	0.000223686	0.282827	1.09788e-05	1.49267	1.49267		2	0.282827	0.282784	1.53456
ELB14_6	13:36:38	Blank25may	120	1.0905	0.0172805	2.22311		0.49053	0.00483315		0.736555	3.85061e-05	1.47535	8.19271e-05	0.87888	0.00017682	0.0710927	0.00211366	0.00230873	0.000101039	0.282828	1.21809e-05	1.53084	1.53084		2	0.282828	0.282784	1.57217
ELB14_8	13:39:46	Blank25may	75	1.06025	0.0213049	2.13027		0.497706	0.00485673		0.736614	3.50033e-05	1.47546	0.000106025	0.87919	0.000218198	0.106061	0.00835877	0.00414565	0.000239979	0.282857	1.42426e-05	2.52943	2.52943		2	0.282856	0.282784	2.56833
ELB14_10	13:51:36	Blank25may	90	1.10157	0.0179418	2.16397		0.509052	0.00550537		0.736708	3.61077e-05	1.47569	8.97718e-05	0.878767	0.00018358	0.0557243	0.000414606	0.00202614	2.33328e-05	0.282826	1.18502e-05	1.43231	1.43231		2	0.282825	0.282784	1.47401
ELB14_11	13:49:01	Blank25may	50	1.03839	0.0160234	2.26282		0.458893	0.00721648		0.736293	5.97951e-05	1.47489	0.000137341	0.879414	0.000164047	0.123386	0.0198856	0.00399057	0.000422098	0.282852	1.96386e-05	2.36686	2.36686		2	0.282852	0.282784	2.40597
ELB14_13	13:46:11	Blank25may	85	1.04718	0.0188617	2.19554		0.476959	0.00540745		0.736442	3.90284e-05	1.47515	9.87835e-05	0.879324	0.000193188	0.103537	0.0102355	0.00418613	0.000346565	0.282855	1.62962e-05	2.48398	2.48398		2	0.282855	0.282784	2.52283
ELB14_14	13:43:29	Blank25may	85	1.04153	0.0236534	2.21518		0.470176	0.0049453		0.736386	3.30815e-05	1.47508	0.000118658	0.879382	0.000242149	0.0725018	0.00854904	0.0027586	0.000234853	0.28285	1.30785e-05	2.2899	2.2899		2	0.28285	0.282784	2.33064
ELB14_18	13:55:05	Blank25may	46	1.06056	0.0284479	2.2781		0.465546	0.00451042		0.736348	3.7378e-05	1.47507	0.00014534	0.879187	0.00029122	0.0697967	0.00424448	0.0027332	0.000237838	0.282845	1.78047e-05	2.1276	2.1276		2	0.282845	0.282784	2.16837
ELB14_20	13:57:39	Blank25may	43	1.06629	0.0146982	2.28324		0.46701	0.00588487		0.73636	4.87673e-05	1.47508	0.000161826	0.879128	0.000150454	0.208236	0.0134357	0.00650972	0.000345876	0.282854	1.89488e-05	2.45336	2.45336		2	0.282854	0.282784	2.48914
ELB14_21	14:00:14	Blank25may	95	1.0856	0.0140452	2.15953		0.502701	0.00417662		0.736656	2.92611e-05	1.47559	9.19239e-05	0.87893	0.000143755	0.0737365	0.00273881	0.00222156	0.000125515	0.282827	1.32617e-05	1.49057	1.49057		2	0.282827	0.282784	1.53202
ELB14_28	14:02:47	Blank25may	52	1.11322	0.0140272	2.04735		0.543738	0.00497287		0.736996	4.12486e-05	1.47632	0.000128403	0.878648	0.000143524	0.168671	0.0058543	0.00563594	0.000149203	0.282868	1.73999e-05	2.9356	2.9356		2	0.282868	0.282784	2.97253
ELB14_33	14:05:21	Blank25may	95	1.0718	0.0202922	2.21746		0.483343	0.00537382		0.736495	3.77724e-05	1.47529	0.000105255	0.879072	0.000207664	0.0682225	0.00471909	0.00278833	0.000143508	0.282819	1.17386e-05	1.2128	1.2128		2	0.282819	0.282784	1.25349
ELB14_52	14:08:25	Blank25may	35	1.10609	0.0194595	2.16165		0.511687	0.00769557		0.73673	6.38013e-05	1.47568	0.000188814	0.878721	0.000199177	0.227324	0.032123	0.00623871	0.000713523	0.282864	1.82097e-05	2.79569	2.79569		2	0.282864	0.282784	2.83183
ELB1_35_2	14:11:47	Blank25may	120	1.23169	0.013773	1.88072		0.654901	0.00375176		0.737919	2.58403e-05	1.47813	8.70838e-05	0.877437	0.000140711	0.0745222	0.00293353	0.00301407	9.4677e-05	0.2828	1.07741e-05	0.545217	0.545217		2	0.2828	0.282784	0.585608
ELB1_38_1	14:15:06	Blank25may	120	1.05858	0.0205694	2.29535		0.461187	0.00538363		0.736312	3.12088e-05	1.47492	9.60766e-05	0.879207	0.00021051	0.0673516	0.00380296	0.00279962	0.000105991	0.282773	1.27808e-05	-0.439132	-0.439132		2	0.282772	0.282784	-0.398463
ELB1_39_1	14:18:07	Blank25may	120	1.08002	0.0117214	2.24149		0.481833	0.00473247		0.736483	3.19715e-05	1.47527	8.73389e-05	0.878987	0.000119938	0.0757936	0.00158838	0.00268988	4.63237e-05	0.28283	1.22534e-05	1.59204	1.59204		2	0.28283	0.282784	1.63286
ELB1_43_2	14:21:12	Blank25may	120	1.01636	0.0149994	2.41817		0.420303	0.00551628		0.735973	3.12403e-05	1.47425	8.09164e-05	0.879639	0.000153614	0.075587	0.00463498	0.00202019	0.000193408	0.282777	1.19682e-05	-0.296747	-0.296747		2	0.282777	0.282784	-0.255048
ELB1_40_2	14:24:43	Blank25may	120	1.10818	0.00618766	2.06857		0.535721	0.00549775		0.73693	2.99574e-05	1.47617	8.614e-05	0.878699	6.33041e-05	0.242764	0.0095904	0.00786116	0.000210817	0.282813	1.12229e-05	0.99654	0.99654		2	0.282813	0.282784	1.03053
NK\MT1_Hf1_09jun20_5.	14:27:40	Blank25may	120	0.764815	0.856845	1.13506	Warning!	0.673811	0.00306234		0.738076	2.15509e-05	1.47844	6.31289e-05	0.882219	0.00879473	0.00901601	6.58018e-06	2.12355e-05	2.86245e-07	0.2825	8.89935e-06	-10.0859		-0.240463
ICE\Pleso2_09jun20_06	14:30:44	Blank25may	120	1.23128	0.0490558	1.84451		0.66754	0.00363117		0.738024	2.25507e-05	1.47836	5.41235e-05	0.877441	0.000501007	0.0189624	6.4308e-05	0.000332907	6.5995e-07	0.282467	8.12548e-06	-11.2347		-0.490015
1_1_Zr4_09jun20_06.da	14:33:50	Blank25may	120	1.22193	0.0368905	1.81653		0.67267	0.00458841		0.738066	3.06596e-05	1.47843	6.17986e-05	0.877536	0.000376865	0.0323024	0.000121351	0.0011256	1.83632e-06	0.281996	1.01645e-05	-27.899		-0.131435
MUN_4_Zr#4_09jun20_03	14:37:20	Blank25may	120	1.22297	0.00471772	2.0032		0.610509	0.00443337		0.73755	4.09035e-05	1.4774	6.42731e-05	0.877526	4.81988e-05	0.343217	0.00823403	0.00990787	0.000106097	0.282099	1.07739e-05	-24.2589		-1.20015
Standards June 2020
Analysis	Date	Time	Blank used for correction	# cycles integrated	BetaYb	2se	betaYb / betaHf	Yb/Hf beta default	Beta Hf	2se		179Hf/177Hf	2se	178Hf/177Hf	2se	171Yb/173Yb	2se	174Hf177Hf	2se	176Lu/177Hf	2se	176Hf/177Hf	2se	eHf present	offset	average offset	stdev	173Yb/177Hf	outliers because of drift
1_1_Hf1_13may19_02.da	2020-05-20	15:17:18	lank_21mar18_	120	1.28	0.0270817	1.92136		0.666198	0.0122283		0.738013	8.2729e-05	1.47834	0.000114933	0.876943	0.000276435	0.0356864	0.000334016	0.00103136	3.50864e-06	0.282002	1.77572e-05	-27.6868	0.0686726	-0.193737	0.174688
1_1_Hf1_25may20_02.da	2020-05-25	11:12:32	lank_21mar18_	120	1.26499	0.0240386	1.86107		0.679711	0.00352857		0.738125	2.11822e-05	1.47857	6.87814e-05	0.877097	0.000245442	0.0308721	3.0851e-05	0.00110208	9.0843e-07	0.281985	9.58607e-06	-28.2953	-0.504982
1_1_Hf1_25may20_03.da	2020-05-25	12:22:24	lank_21mar18_	120	1.15271	0.047121	1.99563		0.577617	0.00468952		0.737277	2.8965e-05	1.47684	6.07457e-05	0.878244	0.000481821	0.0320327	9.59945e-05	0.00114793	1.65701e-06	0.281992	1.36743e-05	-28.0413	-0.265559
1_1_Hf1_25may20_04.da	2020-05-25	13:37:17	lank_21mar18_	120	1.02875	0.0435533	2.39967		0.428704	0.00416458		0.736043	2.9024e-05	1.47437	6.77783e-05	0.879512	0.000445821	0.0333428	0.000130659	0.00114102	1.50867e-06	0.282	1.16642e-05	-27.7762	-0.0156262
1_1_Zr4_09jun20_01.da	2020-06-09	10:27:05	Blank25may	120	1.24267	0.0361346	1.70774		0.727667	0.00386548		0.738523	2.35864e-05	1.47936	6.08525e-05	0.877325	0.000369135	0.0345832	0.000187094	0.00119275	1.96199e-06	0.282	9.75276e-06	-27.7508	0.00834421
1_1_Zr4_09jun20_02.da	2020-06-09	11:47:16	Blank25may	100	0.829469	0.0583462	3.01075		0.275503	0.00578998		0.734775	3.59814e-05	1.47191	7.01704e-05	0.881555	0.000599183	0.0301072	0.00013008	0.00106496	1.97862e-06	0.281964	1.45944e-05	-29.0302					-1.19767
1_1_Zr4_09jun20_04.da	2020-06-09	11:51:53	Blank25may	120	1.08447	0.0502042	2.00432		0.541067	0.00431158		0.736974	3.15059e-05	1.47629	6.51174e-05	0.878942	0.00051408	0.0306337	6.8604e-05	0.0010838	1.2295e-06	0.281991	1.12554e-05	-28.0916	-0.312968
1_1_Zr4_09jun20_05.da	2020-06-09	13:14:36	Blank25may	120	1.30379	0.0356021	1.84812		0.705465	0.00402062		0.738339	2.75258e-05	1.47896	5.78195e-05	0.8767	0.000363379	0.0318429	8.57167e-05	0.00110842	1.3049e-06	0.281991	9.68794e-06	-28.0788	-0.300901
1_1_Zr4_09jun20_06.da	2020-06-09	14:33:50	Blank25may	120	1.22193	0.0368905	1.81653		0.67267	0.00458841		0.738066	3.06596e-05	1.47843	6.17986e-05	0.877536	0.000376865	0.0323024	0.000121351	0.0011256	1.83632e-06	0.281996	1.01645e-05	-27.899	-0.131435
1_1_Zr4_25may20_01.da	2020-05-25	15:18:38	lank_21mar18_	120	0.948836	0.0716271	2.33496		0.40636	0.00567521		0.735858	3.11262e-05	1.47405	9.08918e-05	0.880331	0.000735414	0.0309683	8.93652e-05	0.00111576	3.70335e-06	0.281993	1.41806e-05	-28.0057	-0.231973
1_1_Zr4_25may20_02.da	2020-05-25	16:29:00	lank_21mar18_	120	0.932257	0.0734211	2.47183		0.377152	0.00439476		0.735616	3.07435e-05	1.47351	7.09221e-05	0.880501	0.000753089	0.0296326	0.000163788	0.00100934	4.01314e-06	0.281997	1.40777e-05	-27.8677	-0.101864
1_1_Zr4_25may20_03.da	2020-05-25	17:32:08	Blank25may	88	1.01143	0.0646873	2.54066		0.398097	0.00431737		0.735789	3.14181e-05	1.47383	0.000111809	0.87969	0.000662822	0.0337536	0.000346777	0.00105285	1.06543e-05	0.281976	1.70847e-05	-28.6159					-0.807198
1_1_Zr4_25may20_04.da	2020-05-25	17:34:56	Blank25may	120	0.94523	0.0746564	2.39945		0.393937	0.00486055		0.735755	3.70907e-05	1.4738	9.82753e-05	0.880368	0.000765979	0.0318928	0.000202515	0.00109275	7.87685e-06	0.28199	1.71422e-05	-28.1233	-0.342818
ICE\Pleso2_09jun20_01	2020-06-09	10:23:20	Blank25may	120	1.25769	0.0223271	1.67154		0.752413	0.00296989		0.738729	1.66956e-05	1.47976	4.41271e-05	0.877171	0.000228045	0.0270846	0.000386149	0.000561943	7.78777e-06	0.282476	5.95821e-06	-10.9141	-0.187853	-0.748682	0.280268
ICE\Pleso2_09jun20_02	2020-06-09	11:43:17	Blank25may	120	0.802124	0.102167	2.82705		0.283732	0.00356537		0.734843	2.58608e-05	1.47207	6.57857e-05	0.881836	0.00104968	0.015909	0.000107416	0.000233156	5.17712e-07	0.28242	1.10752e-05	-12.9145					-2.07343
ICE\Pleso2_09jun20_03	2020-06-09	11:55:02	Blank25may	120	1.09221	0.0516429	2.01784		0.541279	0.00389958		0.736976	2.46621e-05	1.47625	5.20927e-05	0.878863	0.000528486	0.0212514	0.000109507	0.000416939	3.40511e-06	0.282438	9.80427e-06	-12.2631					-1.45943
ICE\Pleso2_09jun20_04	2020-06-09	11:58:19	Blank25may	120	1.11521	0.0662293	1.90062		0.586759	0.00339795		0.737353	6.20973e-05	1.47703	7.21372e-05	0.878627	0.000677303	0.0167769	0.000176251	0.000282365	4.77462e-06	0.282453	1.27138e-05	-11.7574	-0.982719
ICE\Pleso2_09jun20_05	2020-06-09	13:11:32	Blank25may	120	1.30066	0.0507857	1.83891		0.7073	0.00421405		0.738354	2.60225e-05	1.479	5.92401e-05	0.876732	0.000518144	0.0194932	0.000194455	0.000360423	3.75727e-06	0.282466	9.20588e-06	-11.2947	-0.546602
ICE\Pleso2_09jun20_06	2020-06-09	14:30:44	Blank25may	120	1.23128	0.0490558	1.84451		0.66754	0.00363117		0.738024	2.25507e-05	1.47836	5.41235e-05	0.877441	0.000501007	0.0189624	6.4308e-05	0.000332907	6.5995e-07	0.282467	8.12548e-06	-11.2347	-0.490015
ICE\Pleso2_25may20_01	2020-05-25	11:05:34	lank_21mar18_	120	1.26381	0.0259209	1.72635		0.732069	0.00401205		0.73856	2.01136e-05	1.47941	6.3199e-05	0.877109	0.000264649	0.0251953	8.47669e-05	0.000509906	1.38516e-06	0.282464	7.6516e-06	-11.3685	-0.616107
ICE\Pleso2_25may20_03	2020-05-25	12:19:21	lank_21mar18_	120	1.13911	0.0613987	2.04759		0.556316	0.0044363		0.7371	3.19974e-05	1.47647	9.66802e-05	0.878383	0.000628116	0.0200306	0.000449125	0.000338106	4.79276e-06	0.282456	1.07212e-05	-11.6405	-0.872486
ICE\Pleso2_25may20_04	2020-05-25	13:34:00	lank_21mar18_	120	1.01817	0.0471349	2.38211		0.427423	0.00431768		0.736032	2.36947e-05	1.47436	5.78798e-05	0.879621	0.000482726	0.0226262	0.00032666	0.000478096	5.04999e-06	0.282453	9.79464e-06	-11.749	-0.974832
ICE\Pleso2_25may20_05	2020-05-25	15:15:06	lank_21mar18_	120	1.00987	0.0568845	2.70046		0.373964	0.00375891		0.735589	3.09879e-05	1.47346	7.01965e-05	0.879706	0.000582936	0.0223398	0.000172598	0.00036829	1.13651e-05	0.282449	1.07084e-05	-11.8772	-1.09569
ICE\Pleso2_25may20_06	2020-05-25	16:25:26	lank_21mar18_	120	0.946006	0.0612975	2.44267		0.387284	0.00491617		0.7357	3.38111e-05	1.47368	6.64166e-05	0.88036	0.000628824	0.0225998	0.000134181	0.000365562	9.7659e-06	0.282457	1.19589e-05	-11.61	-0.84379
ICE\Pleso2_25may20_07	2020-05-25	17:29:10	Blank25may	120	0.960872	0.0943116	2.31978		0.414208	0.00434619		0.735923	3.24832e-05	1.47414	5.29964e-05	0.880208	0.000966578	0.0197206	0.000141077	0.000322957	8.70786e-06	0.282456	1.11191e-05	-11.645	-0.876728
MUN_4_Zr#3_09jun20_01	2020-06-09	10:30:37	Blank25may	120	1.24116	0.00385447	1.92796		0.64377	0.00357098		0.737826	2.09742e-05	1.47794	5.82161e-05	0.87734	3.93734e-05	0.683272	0.0103826	0.0146555	3.17489e-05	0.282137	1.21811e-05	-22.9183	0.0635038	-1.22577	0.978902
MUN_4_Zr#3_25may20_01	2020-05-25	11:17:03	lank_21mar18_	120	1.20018	0.00341588	2.05981		0.582666	0.00343208		0.737319	2.02849e-05	1.47692	4.7155e-05	0.877759	3.4911e-05	0.763722	0.00548377	0.0146706	5.47327e-05	0.282106	1.32269e-05	-24.0017	-0.957746
MUN_4_Zr#3_25may20_02	2020-05-25	12:25:34	lank_21mar18_	120	1.158	0.00375149	2.17039		0.533546	0.00395606		0.736912	3.06279e-05	1.47612	5.54601e-05	0.87819	3.83576e-05	0.711225	0.00848704	0.0149235	8.72137e-05	0.282069	1.6687e-05	-25.3167	-2.19729
MUN_4_Zr#3_25may20_03	2020-05-25	13:40:14	lank_21mar18_	120	1.01926	0.00428645	2.59764		0.39238	0.00366784		0.735742	2.94178e-05	1.47376	6.78049e-05	0.87961	4.39007e-05	0.718291	0.0152997	0.0143687	9.29294e-05	0.282078	1.55608e-05	-25.0176	-1.91535
MUN_4_Zr#3_25may20_04	2020-05-25	15:21:42	lank_21mar18_	120	0.952001	0.00356117	2.80748		0.339095	0.00334646		0.735301	2.11181e-05	1.47289	5.20862e-05	0.880299	3.64989e-05	0.743763	0.0089889	0.0155581	8.60627e-05	0.282094	1.61548e-05	-24.4501	-1.38043
MUN_4_Zr#3_25may20_05	2020-05-25	17:38:45	Blank25may	120	1.00208	0.00371708	2.70363		0.370643	0.00397461		0.735562	2.49551e-05	1.47337	6.39859e-05	0.879786	3.80757e-05	0.740921	0.018531	0.0141368	9.46957e-05	0.28206	1.58975e-05	-25.6239	-2.48681
MUN_4_Zr#4_09jun20_01	2020-06-09	12:05:23	Blank25may	120	1.30201	0.00513734	1.81648		0.716775	0.00449972		0.738433	2.63234e-05	1.47915	5.29124e-05	0.876719	5.24418e-05	0.242882	0.00883178	0.00911481	0.000166397	0.282124	1.05984e-05	-23.359	-0.351921
MUN_4_Zr#4_09jun20_02	2020-06-09	13:18:11	Blank25may	120	1.25776	0.00473392	1.88567		0.667008	0.00469692		0.738019	2.65905e-05	1.47824	5.21479e-05	0.87717	4.83511e-05	0.495794	0.026143	0.0113799	0.000373973	0.282144	1.24646e-05	-22.6797	0.288424
MUN_4_Zr#4_09jun20_03	2020-06-09	14:37:20	Blank25may	120	1.22297	0.00471772	2.0032		0.610509	0.00443337		0.73755	4.09035e-05	1.4774	6.42731e-05	0.877526	4.81988e-05	0.343217	0.00823403	0.00990787	0.000106097	0.282099	1.07739e-05	-24.2589	-1.20015
MUN_4_Zr#4_25may20_01	2020-05-25	16:32:17	lank_21mar18_	120	0.971978	0.00474499	2.69637		0.360476	0.00423822		0.735478	2.84866e-05	1.47324	7.12231e-05	0.880094	4.86208e-05	0.50631	0.00297419	0.0127869	9.67688e-05	0.282071	1.47669e-05	-25.2347	-2.11998
NK\MT1_Hf1_09jun20_1.	2020-06-09	10:19:53	Blank25may	120	1.28666	0.476894	1.57456		0.817154	0.0028609		0.739267	1.76316e-05	1.48084	3.93089e-05	0.876875	0.00485228	0.00916746	1.5257e-05	2.47304e-05	6.33108e-07	0.282493	6.55335e-06	-10.3227	-0.463724	-0.451904	0.252679
NK\MT1_Hf1_09jun20_2.	2020-06-09	11:39:18	Blank25may	120	-0.13843	1.60773	-0.470884		0.293979	0.00293529		0.734927	3.01268e-05	1.47225	6.8832e-05	0.891546	0.0169004	0.00912316	1.81092e-05	2.4816e-05	6.20838e-07	0.282457	1.11146e-05	-11.6077					-1.67496
NK\MT1_Hf1_09jun20_3.	2020-06-09	12:01:19	Blank25may	120	1.7087	0.889663	2.43799		0.700863	0.00306964		0.738301	2.20522e-05	1.4789	5.39965e-05	0.872577	0.00897305	0.00900392	1.51439e-05	2.29206e-05	4.74578e-07	0.282497	9.19793e-06	-10.1865	-0.335337
NK\MT1_Hf1_09jun20_4.	2020-06-09	13:08:33	Blank25may	120	1.62962	0.900085	2.27652		0.71584	0.00300603		0.738425	1.74107e-05	1.47912	5.37313e-05	0.873381	0.00915885	0.00898267	8.73149e-06	2.07134e-05	2.98383e-07	0.282496	8.72917e-06	-10.2179	-0.364912
NK\MT1_Hf1_09jun20_5.	2020-06-09	14:27:40	Blank25may	120	0.764815	0.856845	1.13506		0.673811	0.00306234		0.738076	2.15509e-05	1.47844	6.31289e-05	0.882219	0.00879473	0.00901601	6.58018e-06	2.12355e-05	2.86245e-07	0.2825	8.89935e-06	-10.0859	-0.240463
NK\MT1_Hf1_25may20_1.	2020-05-25	11:01:20	lank_21mar18_	120	1.56714	0.200195	2.01573		0.777455	0.00282755		0.738937	2.10489e-05	1.48018	4.69728e-05	0.874016	0.00203402	0.0102819	6.68435e-06	6.55485e-05	5.28644e-07	0.282491	6.90022e-06	-10.3892	-0.526331
NK\MT1_Hf1_25may20_2.	2020-05-25	12:13:15	lank_21mar18_	120	1.3019	0.638433	2.73279		0.476398	0.00389769		0.736438	2.88413e-05	1.47515	6.40594e-05	0.87672	0.00648872	0.00979041	7.80329e-05	3.25701e-05	3.38468e-06	0.282476	9.64012e-06	-10.9415	-1.04696
NK\MT1_Hf1_25may20_3.	2020-05-25	13:31:04	lank_21mar18_	120	0.924823	1.54986	2.05509		0.450016	0.00454851		0.736219	3.10187e-05	1.47475	6.92102e-05	0.880577	0.0154159	0.0091315	1.79024e-05	2.63077e-05	5.3856e-07	0.282491	9.77855e-06	-10.3946	-0.531465
NK\MT1_Hf1_25may20_4.	2020-05-25	15:12:21	lank_21mar18_	120	0.250675	1.47498	0.618166		0.405514	0.00325126		0.735851	2.24996e-05	1.47402	5.89301e-05	0.887516	0.0150139	0.00911304	1.39065e-05	2.5279e-05	4.59323e-07	0.282505	1.10527e-05	-9.91464	-0.079039
NK\MT1_Hf1_25may20_5.	2020-05-25	16:22:41	lank_21mar18_	120	0.195187	1.20481	0.478003		0.408339	0.00310661		0.735874	2.39795e-05	1.47405	6.47511e-05	0.88809	0.0123453	0.00908768	1.12106e-05	2.01988e-05	5.53937e-07	0.282494	1.01218e-05	-10.2817	-0.425022
NK\MT1_Hf1_25may20_6.	2020-05-25	17:26:22	Blank25may	120	0.35859	1.36973	0.863764		0.415148	0.00287801		0.73593	2.51422e-05	1.47416	5.68982e-05	0.886402	0.0142092	0.00903988	6.52809e-06	1.95226e-05	4.40231e-07	0.282492	1.08777e-05	-10.3674	-0.505785

## Sheet: Suppl Table 4 XRF analyses
Supplementary Table 4: XRF analyses of samples used for dating and other analyses, color coded by source/region.
Chegem rhyolites and granodyorite porphyry							Elbrus, Tynyauz, Zayukovo data								Elbrus Holocene, Late Pleistocene ignimbrites with source at:
Source Center	Chegem, 2.9Ma						Source Center	Elbrus Holocene, Late Pleistocene lavas							Tynryauz ?	Tynryauz ?	Tynryauz ?	Tynryauz ?	Tynryauz ?	Tynryauz ?	Tynryauz 1.98 Ma		Tynryauz	Tynryauz	Chegem, 2.9Ma						Literature data: mafic and intermediate rocks
Sample	CG-C-56		CHEG-1		CHEG-9		Sample	ELB-5	ELB-7	ELB-10	ELB-14	ELB-16	ELB-19		ELB-1	ELB-9	ELB-9b	ELB-11	ELB-12	ELB-13	ELB-20	ELB-20	ELB-21a	ELB-21b	ELB-17	ELB-22	ELB-23	ELB-22a	ELB-25		from Chegem area Lipman et al. (1993); Gazis (2005)
							Place	Elbrus, Dzhyly Su							Elbrus, Tuzluk Mt	Elbrus, Stone Mushroom	repeat	Elbrus, Stone Mushroom	Elbrus, airport	Elbrus, airport	Tyrnyauz, Eldjurta Granite		Tynryauz	Tynryauz	Zayukovo	Zayukovo tuff quarry	Zayukovo 2nd tuff quarry	Zayukovo	Zayukovo other bank		CG-C2-6	CG-C2-2	KH91-19A	CG-C-44P	90L-127C
XRF	porhyry		lower ignimbrite		upper ignimbrite		XRF	lava young							Ignimbrite	Upper Ignimbrite top		Upper Ignimbrite, bottom	Lower Ign upper	Lower Ign lower		repeat	rhyolitic tuff	rhyolitic lava	welded Ignimbrite	pumice	pumice	obsidian*	perilitic obsidian		andesite Incl	diorite incl	basalt incl	andesite lava	basaltic andesite flow 3.5 Ma Teraclan ridge
SiO2	72.0413		77.3418		73.7341		SiO2	67.595	66.781	67.524	65.544	66.925	65.297		69.76	68.465	67.771	70.3	70.362	70.802	71.678		70.887	67.818	70.155	72.826	71.332	75.207	69.335		58.34	55.74	54.77	63.41	56.79
TiO2	0.568323		0.130679		0.327144		TiO2	0.7	0.691	0.701	0.804	0.706	0.704		0.413	0.491	0.45	0.487	0.405	0.441	0.442		0.354	0.407	0.19	0.24	0.252	0.054	0.095		1.1	1.5	1.15	0.78	0.95
Al2O3	13.3429		12.2436		14.8165		Al2O3	15.698	15.484	15.29	15.468	15.821	15.367		15.446	15.742	14.552	16.224	14.832	15.032	14.712		14.923	14.165	12.72	13.152	13.727	13.678	13.465		17.33	18.86	16.59	16.56	16.13
Fe2O3	3.61352		1.00522		1.29802		Fe2O3*	4.264	4.237	3.777	4.503	3.841	3.862		2.616	2.698	2.604	2.292	3.039	1.752	2.747		2.501	3.27	1.728	1.911	1.924	1.287	1.242		6.62	7.18	8.43	4.98	7.53
MnO	0.059377		0.0301567		0		MnO	0.061	0.061	0.06	0.065	0.056	0.059		0.045	0.044	0.047	0.045	0.03	0.021	0.053		0.04	0.058	0.036	0.038	0.035	0.042	0.052		0.09	0.1	0.13	0.08	0.11
MgO	1.00941		0.27141		0.401016		MgO	1.509	1.537	1.575	2.035	1.568	1.684		0.721	1.044	0.855	0.989	0.652	0.616	1.017		0.729	1.15	0.644	0.558	0.527	0.122	0.953		3.86	3.3	6.95	2.91	5.25
CaO	1.3996		0.934857		1.68849		CaO	3.129	3.132	3.128	3.682	3.113	3.419		1.91	2.372	2.051	2.626	2.119	2.072	1.73		2.051	2.066	2.699	1.459	1.348	0.655	2.683		6.7	7.37	8.01	4.59	7.25
Na2O	3.3336		3.11619		3.45085		Na2O	4.182	5.658	3.982	4.162	4.178	4.344		3.8	3.937	3.276	4.413	3.807	3.702	4.005		3.848	2.835	3.591	3.297	3.863	4.33	3.481		4.11	4.11	2.9	4.03	3.9
K2O	4.30059		4.81502		4.05237		K2O	3.459	3.545	3.369	2.999	3.352	2.827		3.914	3.48	4.526	3.567	3.793	3.954	4.197		4.02	3.961	4.315	4.495	4.524	4.567	4.515		1.52	1.47	0.78	2.41	1.75
P2O5	0.144201		0.0201045		0.0738713		P2O5	0.26	0.264	0.233	0.304	0.255	0.236		0.105	0.136	0.146	0.174	0.132	0.118	0.163		0.113	0.146	0.059	0.061	0.059	0.019	0.025		0.33	0.36	0.3	0.24	0.34
							LOI	0.29	0.28	0.21	0.09	0.18	0.27		1.43	1.15	2.2	0.2	0.35	0.67	0.55		0.49	2.51	2.74	1.86	2.67	0.26	5.12
Total	99.8128		99.9091		99.8424		Total	101.254	101.67	99.849	99.656	99.995	98.069		100.239	99.642	98.546	101.399	99.598	99.262	101.369		100.031	98.451	98.945	99.974	100.351	100.24	100.988		100	99.99	100.01	99.99	100
XRF Results							ICPMS results
							Ti	4191.62	4191.82	4209.94	5068.86	4629.73	4874.01		2473.05	2940.12		2916.17	2425.15	2640.72	2646.71	2646.71	2119.76	2437.13	1137.72	1437.13	1508.98	323.353	568.862
							Li	48.0975	55.5031	48.2533	46.6477	39.7862	52.1482		61.3226	44.8274		61.3609	59.4713	64.0336	77.0749	70.6274	53.0346	105.195	20.5836	19.103	16.3789	81.741	51.3527
							Be	3.50515	3.8853	3.79483	3.33363	3.89488	3.50784		3.6211	4.05882		4.22002	4.76938	4.36144	5.07916	4.5523	4.14314	4.38412	2.31173	2.41753	2.50363	5.36302	4.61901
Sc	13.5719		0		10.553		Sc	7.07303	7.36251	7.85396	9.38519	7.89666	9.52405		5.27048	6.70001		5.90559	5.61579	5.65925	6.23092	5.71408	4.41965	6.10154	3.23089	3.30727	2.97961	2.8385	3.58597
V	36.4745		6.03134		28.4932		V	54.2848	62.7085	65.2416	81.5193	69.42	69.7277		24.8912	35.8023		31.9123	27.9388	26.6929	30.982	27.2963	21.8384	28.1971	11.7335	15.7853	14.8382	0.322126	4.0029
Cr	16.1166		8.04178		9.49774		Cr	24.2647	30.7844	37.1952	47.2886	35.426	39.4103		15.7351	23.766		26.0534	16.6856	15.5677	20.8325	18.7731	13.5416	19.0875	7.78455	8.42575	5.6151	5.95125	5.2975
							Co	7.45885	8.04742	8.36451	10.2881	8.15337	9.31776		4.53617	5.12067		5.12918	4.23688	3.71708	4.94037	4.5083	3.64637	3.62099	2.21365	2.82221	2.60709	0.410646	0.998736
							Ni	9.01314	13.2038	12.245	17.5894	12.1721	11.8865		7.19138	7.62879		8.09341	7.6205	6.19044	7.94458	7.18667	5.5143	7.60563	7.25088	5.57064	4.1251	3.50341	5.16985
Cu	0		4.02089		0		Cu	9.11507	11.5138	10.7841	14.7466	10.437	11.9653		5.37276	9.07354		9.74132	11.2499	6.27278	6.23881	4.97915	7.80618	29.0957	8.40437	6.88983	6.4154	6.60031	12.9298
Zn	66.163		26.1358		65.4289		Zn	65.0653	72.2828	64.8889	67.9411	62.4241	76.2155		52.7471	48.6151		72.9162	56.1665	100.06	79.9998	67.6863	56.3742	89.4586	30.1487	29.9176	31.3668	35.6134	45.1616
Ga	19.5096		15.0783		20.0508		Ga	20.3816	21.9211	21.8907	21.1483	22.2432	22.8788		21.0555	21.6649		22.3488	21.7008	21.139	22.3355	19.3236	20.0136	19.9459	14.0071	15.4175	15.5577	17.681	16.2641
							Ge	1.19109	1.22893	1.21737	1.01237	1.10163	1.22902		1.30328	1.37841		1.41141	1.4047	1.39964	1.55019	1.40065	1.27109	0.913382	1.18632	1.11877	1.10627	1.31513	1.44614
Rb	223.088		150.783		205.784		Rb	163.628	165.987	170.209	141.217	168.271	154.221		188.248	180.741		192.664	209.591	212.623	261.605	233.835	210.514	246.287	139.207	139.5	143.028	248.84	190.919		65	50	29	107	70
Sr	122.147		52.2716		179.402		Sr	363.989	374.305	345.729	427.313	397.174	389.505		200.612	245.154		280.378	225.358	218.431	196.661	175.172	199.792	179.453	101.162	115.285	135.787	26.9356	26.3196		396	486	438	350	428
Y	19.5096		11.0575		12.6637		Y	14.9294	14.8109	15.2256	17.1145	16.1158	16.5216		12.8	15.8454		16.1787	14.8679	16.8315	16.8554	14.5111	12.7381	13.8396	10.242	11.7777	11.467	16.3612	17.7362		23	21	23	23	22
Zr	229.026		99.5171		157.24		Zr	205.363	187.467	183.425	241.81	203.801	207.722		176.107	187.141		192.876	183.681	192.853	193.901	191.088	182.228	165.648	84.9948	145.682	154.681	61.0699	88.5807		229	174	158	218	133
Zr	229.026		99.5171		157.24		Zr-XRF	210	220	210	230	210	210		170	190		200	170	190	170	170	160	190	110	140	150	<50	70
Nb	10.1789		10.0522		15.8296		Nb	12.487	12.318	11.6194	13.164	14.0409	11.7698		15.3438	14.9917		15.5224	14.4842	15.2016	18.2302	15.9574	13.0728	13.5009	7.84073	8.37534	8.68443	14.7249	13.3063		17	10	6	12	15
							Mo	2.13094	2.00697	1.80659	1.86367	1.26701	1.59459		0.514836	0.49604		0.9829	0.968485	0.739171	0.674844	0.586519	3.99828	3.19334	2.02164	2.03857	2.11962	3.32989	1.93012
							Sn	4.32308	4.32134	4.15125	3.82795	4.4329	3.95912		6.97914	6.48275		7.10441	7.21355	7.54515	5.83499	5.28608	7.74782	78.3265	2.08632	2.21266	1.20333	7.66802	4.4323
							Sb	0.168798	0.283011	0.198651	0.177819	0.16451	0.203468		0.275712	0.514745		0.298032	0.298835	0.227604	0.213552	0.225299	1.98174	0.736016	0.272343	0.2965	0.255617	0.702622	0.589905
Cs	0		12.0627		6.33183		Cs	8.81294	8.55426	7.77675	7.01176	6.4317	6.98091		9.80704	12.879		10.7696	12.0592	11.3453	29.0571	25.462	10.8399	15.1706	5.85632	5.57666	5.71718	15.1928	17.5121
Ba	621.762		220.144		445.339		Ba	452.591	463.888	451.306	437.241	491.762	413.669		386.101	390.679		382.052	399.046	410.026	405.448	352.337	362.055	310.321	393.384	489.012	608.354	114.78	55.3867					439
La	72.1007		33.1724		52.7652		La	43.129	44.3251	42.6276	42.9849	44.3256	41.5028		30.8111	39.5799		41.1595	39.6476	32.2881	34.3762	31.5001	35.3139	38.1396	37.2167	44.4428	49.0938	17.8744	21.0897					40
Ce	50.0463		50.2611		61.2077		Ce	85.9696	83.3109	79.7725	86.0331	89.0678	81.414		59.6391	76.4418		81.0862	75.1892	64.2768	69.3395	61.6599	69.296	74.484	63.7253	76.8077	87.9026	35.7906	41.4957					84
Pr	12.7236		5.02611		6.33183		Pr	9.51328	9.54064	9.28786	9.58953	9.64741	9.25594		6.5413	8.48896		8.96098	8.47305	7.14762	8.06693	6.92406	7.55804	8.34462	6.35673	7.94104	8.58238	3.91444	4.93841
Nd	0		0		0		Nd	34.6711	33.6927	32.7229	33.7152	34.2954	32.8282		22.6882	29.7209		30.635	29.1525	25.3504	28.5162	25.3899	25.3419	28.5834	19.9937	24.3695	26.4196	13.1179	17.0973					18
							Sm	5.81443	5.52908	5.53122	5.81406	5.76331	5.62891		4.12094	5.51383		5.68118	5.36921	4.94108	5.59478	4.92919	4.70489	5.30905	3.10558	3.83062	3.87145	3.03161	3.78875
							Eu	1.12557	1.0349	0.99924	1.13711	1.11969	1.11184		0.842115	1.00989		0.994231	0.929042	0.802173	0.798192	0.674976	0.789236	0.848627	0.520289	0.661592	0.643638	0.220604	0.175754
							Gd	4.15253	3.91041	3.52838	3.98393	4.13259	4.09931		3.09106	4.08139		3.99596	3.71442	3.63703	4.25789	3.77639	3.01137	4.0773	2.43047	2.58572	2.51562	2.57933	3.4577
							Tb	0.556094	0.466718	0.460952	0.521409	0.496877	0.491665		0.442944	0.563822		0.552606	0.529076	0.55291	0.619688	0.526265	0.433935	0.545118	0.341921	0.373397	0.346098	0.439065	0.560699
							Dy	2.95762	2.73516	2.80339	3.10564	3.05618	2.94468		2.44504	2.94246		3.05523	2.94852	3.02782	3.12132	2.85292	2.53898	2.74137	1.75268	2.12912	1.93452	2.61516	3.1862
							Ho	0.52727	0.508674	0.505437	0.582768	0.550954	0.574692		0.428637	0.558516		0.563613	0.524664	0.551551	0.571865	0.501705	0.444509	0.493008	0.349289	0.413953	0.391442	0.545723	0.619612
							Er	1.31682	1.42897	1.347	1.60042	1.5296	1.50191		1.11863	1.42866		1.44698	1.31595	1.47523	1.45	1.31346	1.16416	1.2105	0.965235	1.11912	1.04817	1.49942	1.67273
							Tm	0.189429	0.188814	0.190184	0.22319	0.202057	0.2063		0.161605	0.194717		0.203697	0.185118	0.204448	0.196111	0.172451	0.15547	0.160951	0.147368	0.165823	0.160034	0.228243	0.257695
							Yb	1.18656	1.18959	1.09844	1.29889	1.19574	1.36207		1.02218	1.19082		1.18285	1.1808	1.30086	1.16558	0.978487	0.975726	0.931806	0.909028	1.06338	1.04965	1.41801	1.64935
							Lu	0.172141	0.17293	0.169011	0.19643	0.188257	0.197328		0.146063	0.163514		0.167087	0.163782	0.186304	0.160759	0.139779	0.141927	0.126666	0.143248	0.164769	0.151612	0.206102	0.24376
Hf	10.1789		4.02089		8.44244		Hf	5.45904	4.8987	4.7418	5.66592	4.85155	4.85246		4.45709	4.67779		4.55706	4.75722	4.66774	4.40354	4.74237	4.6703	3.98017	2.06295	3.54442	4.01708	2.31404	2.7982
							Ta	1.07831	0.979366	0.944292	0.956441	1.08116	0.898239		1.62133	1.45494		1.56807	1.51268	1.53342	1.96178	1.69582	1.39924	1.52703	0.775716	0.751606	0.772964	1.77331	1.5205
							W	1.44502	1.32436	1.48745	1.18443	1.25273	1.32116		0.594785	0.957034		1.28935	1.09576	0.982122	0.759006	0.603821	1.22123	1.06083	0.747598	0.69509	0.729453	2.20929	0.93768
							Tl	0.946469	0.746112	0.455097	0.584113	0.679719	0.339427		1.298	1.10959		1.1883	1.26706	1.27592	1.4901	1.31974	1.70067	2.20135	0.833449	0.856637	0.901413	1.56905	1.35665
Pb	27.992		27.141		23.2167		Pb	29.8909	24.8868	24.8761	21.8537	25.708	21.2693		32.5938	28.89		35.5681	30.9109	32.0203	36.6806	30.9768	28.5022	27.4813	29.3725	26.4724	24.3034	33.6164	39.5341
							Bi	0.627936							0.0414126	0.249589		0.441482	0.258479	0.444722	0.153774	0.115441	0.333817	0.289902	0.374035	0.279473	0.302794	1.38305	1.02868
Th	24.599		34.1776		22.1614		Th	22.7296	20.8781	21.1743	18.4676	20.8667	19.2791		24.9424	21.054		25.2875	23.2155	22.0239	34.0244	29.5486	21.3012	23.3386	28.4262	26.6223	26.7917	18.3682	38.8171
U	4.24122		4.02089		0		U	5.87857	5.24225	5.24876	4.60937	5.37984	4.65762		6.56341	5.70331		6.20356	7.07731	6.11775	6.76585	6.19096	6.34722	5.76911	4.25657	5.57463	5.59575	8.8771	9.12191
							Ga/Sc	2.88159	2.97739	2.78722	2.25337	2.81679	2.40221		3.99499	3.23357		3.78435	3.86424	3.7353	3.58463	3.38175	4.52831	3.269	4.33537	4.66168	5.2214	6.22897	4.53548
M factor	1.46		1.35		1.37		Nb/Ta	11.5802	12.5775	12.3049	13.7635	12.9868	13.1031		9.46375	10.304		9.89906	9.57515	9.91351	9.29268	9.40986	9.34277	8.84123	10.1077	11.1433	11.2352	8.30365	8.75125
T°C WH83	816		752		789		Nb/U	2.84196	2.34975	2.21374	2.85592	2.60991	2.52699		3.34591	4.00478		3.61145	2.82556	3.11657	4.18554	4.52285	2.81561	3.97034	1.74527	1.99817	2.10712	1.90592	1.96892
							Th/U	5.17313	26.1204	26.4231	23.0769	26.2466	23.9368		5.43899	5.62421		5.88341	4.52886	4.51524	7.8118	8.37501	4.58784	6.86341	6.32739	6.35149	6.50051	2.37749	5.74374
Y+Nb	29.6885		21.1097		28.4932		Y+Nb	27.4164	27.1289	26.8449	30.2785	30.1567	28.2913		28.1438	30.8371	0	31.7011	29.3521	32.0331	35.0856	30.4686	25.8109	27.3404	18.0828	20.153	20.1515	31.0862	31.0425
							La/Yb	36.3481	37.2608	38.8073	33.0934	37.0697	30.4703		30.1425	33.2376		34.7968	33.5769	24.8206	29.4928	32.1927	36.1925	40.9308	40.9413	41.7938	46.7717	12.6052	12.7866
							Sm/Yb	4.90026	4.64788	5.03552	4.47616	4.81989	4.1326		4.03153	4.63029		4.80294	4.54709	3.79832	4.79999	5.03757	4.82194	5.69759	3.41637	3.6023	3.68833	2.13793	2.29711
							Sr/Y	24.3807	25.2722	22.7072	24.9679	24.645	23.5755		15.6729	15.4716		17.33	15.1573	12.9775	11.6675	12.0715	15.6846	12.9666	9.87711	9.78845	11.8415	1.6463	1.48395
							Ba/Nb	36.245	37.6595	38.8408	33.2149	35.0236	35.1468		25.1632	26.0596		24.613	27.5505	26.9726	22.2405	22.0798	27.6953	22.9852	50.1718	58.3872	70.0512	7.79491	4.16244
							Zr/Hf	40.2191	38.2688	38.6825	42.6779	42.0074	42.8075		20.0191	32.6212		38.0203	25.2312	25.9592	25.0651	17.5867	26.1069	20.9026	30.979	32.0818	32.1925	21.4047	24.3922
							Hf/Sm	0.716177	0.885988	0.857278	0.97452	0.841799	0.86206		0.193433	0.283585		0.335621	0.208329	0.221834	0.027535	0.0355753	0.1784	0.120436	0.476663	0.401004	0.44832	0.738555	0.518465
							Ti/Eu	3667.64	4050.45	4213.15	4457.65	4134.83	4383.73		2757.38	3036.49		2947.35	2829.94	3322.24	3638.89	3885.7	2471.2	2991.59	2313.97	2037.41	2197.93	1401.65	3019.47
							Ce/Pb	2.87611	3.3476	3.2068	3.93678	3.46459	3.82777		1.82977	2.64596		2.27974	2.43245	2.00738	1.89036	1.99052	2.43125	2.71035	2.16956	2.90142	3.61689	1.06468	1.04962
							La n	181.979	187.052	179.888	181.396	187.054	175.142		130.004	167.004		173.669	167.289	136.237	145.047	132.912	149.004	160.926	157.033	187.522	207.147	75.4192	88.9861
							Yb n	7.36991	7.38737	6.82133	8.06613	7.42552	8.45848		6.34894	7.39639		7.34692	7.33416	8.07987	7.23964	6.07756	6.06041	5.78761	5.64614	6.60485	6.51956	8.80754	10.2444
							Lan/Ybn	24.6921	25.3205	26.3715	22.4886	25.1907	20.7061		20.4766	22.5791		23.6383	22.8096	16.8612	20.0352	21.8693	24.5864	27.8053	27.8124	28.3916	31.7732	8.56303	8.68628
Sr/Y	6.26087		4.72727		14.1667		Sr/Y	24.3807	25.2722	22.7072	24.9679	24.645	23.5755		15.6729	15.4716		17.33	15.1573	12.9775	11.6675	12.0715	15.6846	12.9666	9.87711	9.78845	11.8415	1.6463	1.48395		17.2174	23.1429	19.0435	15.2174	19.4545
XRF Analyses at Pomona College (JS Lackey, curator)							Analyses were performed at Irkutsk Institute of Geochemistry (AB Perepelov, curator); Major elements and Zr are by XRF, other trace elements are by ICPMS																								Analyses were made in USGS Denver XRF lab (Kevex)
							*Zauykovo obsidians are interpreted to be from older deposit than Zayukovo pumice which is distal Chegem Ignimbrite.
