# Supplementary material for: Geochronology and geochemistry data for the Elbrus, Tyrnyauz, and Chegem magmatic centers, Greater Caucasus, Russia
Source: Data Brief. 2021 Feb 20;35:106896. doi: 10.1016/j.dib.2021.106896 (PMC7937556; doi:10.1016/j.dib.2021.106896)
Supplement: Supplementary file 2 [file mmc2.xlsx]

## Sheet: Suppl Table 5 Samples
Supplementary Table 5: List of Samples that were used in the present study
_____________________________________________________________________________________________________________________________________________
Sample		Long	Lat	Altitude, m	Methods used*	Description
Chegem Caldera
Cheg-1		43° 16.377'	43° 08.134'	1730	1,2,3,4,6,7,8	vitrophyric rhyolite 5 m from the contact with limestone
Cheg-2c		43° 16.377'	43° 08.134'	1730	7,8	immediate contact with limestone, next to Cheg-1
Cheg-3		43°16.334'	43°07.922'	1746	7,8	ignimbrite with vertical columns
Cheg-4		43° 16.373'	43°08.036'	1744	7,8	lytophysal rhyolite, subhorizontal texture, deeps N 30°
Cheg-6		43°13.844'	43° 07.246'	1625	7,8	vitrophyre with crystals, at road level
Cheg-7		43.215396°	43.035042°		7,8	rhyolite Abai Su waterfall with C-rick sediment fragments
Cheg-8		43°13.363'	42° 59.186'	2703	7,8	dike (arch) on the ridge with glass and granite xenoliths and large Fsp
Cheg-9		43°14.769'	42° 59.613'	3053	1,2,3,4,7,8	lenticular dacite
Cheg-10		43°14.990'	42°59.892'	3107	7,8	vitrophyre from the bottom of large cavern (gas bubble) Fig A1d
Cheg-11		43°14.990'	42°59.892'	3108	7,8	1 m above above Cheg-10, white rock with zeolitic white crystals and hydrothermal features
Cheg-21		43°14.741'	43°07.698'	1819	7,8	Chegem igmimbrite bottom, vitrophyric
Cheg-22		43°14.741'	43°07.698'	1820	7,8	Chegem igmimbrite bottom, whitish devitrified rhyolite
Cheg-31		43.28814°	43.09595°	3410	7,8	Chegem ignimbrite top, massive
Cheg-33		43.29428°	43.10602°	3100	7,8	Chegem ignimbrite below Cheg-31, massive
Cheg-34		43.29312°	43.09930°	3285	7,8	dacitic dike? Headwaters of Dzilgysu River
CG-C-56					1,3,4,6	granodiorite (sample from Gazis et al. 1996)
Xenolith #1					6,7
CG-Carb					6,7
Elbrus, Tyrnyauz, Zayukovo
Elb-1		43°28'22.97"	42°31'42.95"		3,4,5,6	Qz-bearing rhyolitic ignimbrite Tuzluk Mt, top
Elb-3		43°25'59.56"	42°32'21.09"		6	pinnacles	Dzily-Su, lava groundmass
Elb-5		43°26'15.54"	42°32'7.63"		3,4,5,6	lava, young	Dzily-Su, dacite
Elb-7		43°26'16.22"	42°31'36.7"		4,5	lava, young	Dzily-Su, dacite likely same lava as Elb-5
Elb-9		43°40'36.83"	42°50'02.52"	3179	3,4,5,6	Upper ignimbrite, Stone Mushroom, collection of glassy fiamme
Elb-10		43°24'17.3556"	42°30'9.0288"		6	young lava N slope of Elbrus
Elb-11		43°24'21.21"	42°29'56.90"		4,5,6	Lower portion of Upper ignimbrite
ELB-12		43°40'88.47"	42°49'36.56"	3077	4,5,6	Lower Ignimbrite, Upper portion of Lower ignimbrite	Nemetsky airport
Elb-13		43°24'41.72"	42°29'39.18"	2901	3,4,5,6	Lower ignimbrite, slope toward Nemetsky airport
Elb-14		43°41'62.18"	42°49'15.32"	2789	3,4,5,6	young lava N slope of Elbrus
ELB-16		43° 27' 30.186	42° 33' 25.8516		4,5,6	lower flow dacite Malka River
Elb-17		43° 36' 50.4396"	43° 19' 26.0184		4,5	Zayukovo densely welded ignimbrite
Elb-18		43° 17' 1.9032	42° 27' 36.81	3000	6	young dacitic lava Terskol, S slope of Elbrus, 3000m
Elb-19		43° 17' 25.5912	42° 27' 38.664"	3499	3,4,5,6	young dacitic lava Terskol, S slope of Elbrus, Mir station
Elb-20		43°22' 4.12"	42°52'43.58"		3,4,5,6	Eldjurta Granite, Tyrnyauz
Elb-21a		43°21' 59.6"	42°52'38.01"		3,4,5,6	Rhyolite, few crystals
Elb-21b		43°21' 59.6"	42°52'38.01"		4,5	Rhyolite, many crystals
Elb-22		43°62'26.22"	43°30'10.63"	1051	4,5,6	Zayukovo tuff quarry
Elb-23		43°64'20.16"	42°32'41.74"	964	3,4,5,6	Zayukovo ignimbrite, quarry with pumices
Elb-24		43°35'31.2"	43°18'2.16"		6	other bank of the river obsidians, perlites
Elb-25		43°35'31.2"	43°18'2.16"		4,5	other bank of the river obsidians, perlites
_____________________________________________________________________________________________________________________________________________
Methods used: zircon geochronology: 1-CA-IDTIMS dating, 2-SHRIMP dating, 3- LA-ICP-MS dating
4- XRF, 5-solution ICPMS for trace elements
6- δ18O, 7-δ13C, 8-δD, H2O

## Sheet: Suppl Table 6 ID_TIMS Results
Supplementary Table 6: Results of CA_ID-TIMS investigation of a subset of zircons studied by LA-ICP-MS for core and rim age and trace elements
CHEGEM
	Dates (Ma)														Composition				Isotopic Ratios												Trace element composition (see Table A3 for more details)
			206Pb/				207Pb/				207Pb/															206Pb/		207Pb/
	206Pb/	±2σ	238U	±2σ	207Pb/	±2σ	235U	±2σ	207Pb/	±2σ	206Pb	±2σ	Corr.		Th/	Pb*	Pbc	Pb*/	206Pb/	206Pb/		207Pb/		207Pb/		238U		235U			Ti (ppm)		Temperature		Y (ppm)		U (ppm)		Th (ppm)		Hf (ppm)		Eu/Eu*
Fraction	238U a	abs	<Th> b	abs	235U a	abs	<Pa> c	abs	206Pb a	abs	<ThPa> bc	abs	coef.	% disc d	U e	(pg) f	(pg) g	Pbc h	204Pb j	238U k	±2σ %	235U k	±2σ %	206Pb k	±2σ %	<Th> kb	±2σ %	<Pa> kc	±2σ %		core	rim	core	rim	core	rim	core	rim	core	rim	core	rim	core	rim
CHEG-1	2.924±0.011 Ma
CHEG-1_5-6	2.88028	0.00283508	2.96756	0.00274027	3.03199	0.0313827	2.93788	0.0490137	125.3	22.7569	-21.3448	39.4621	0.734759	97.7013	0.637516	1.36167	0.0710184	19.1734	1077.65	0.000446903	0.0984527	0.00299052	1.0366	0.048554	0.966028	0.000460449	0.0923622	0.00289756	1.67075		6.28386	3.53621	767.671	714.213	1987	1126	3620	1025	2450	776	9710	9290	0.109824	0.220866
CHEG-1_27-28	2.87224	0.00365503	2.95942	0.00351762	3.03934	0.0527478	2.94523	0.0648083	137.577	38.7749	-8.64636	51.6585	0.706303	97.9123	0.700809	1.73887	0.157689	11.0272	637.303	0.000445656	0.127282	0.00299778	1.7381	0.0488081	1.65034	0.000459185	0.118889	0.00290482	2.20364		2.82158	3.56085	694.694	714.826	751	386.5	362.3	226.5	203	114.3	8890	8060	0.258168	0.235495
CHEG-1_39-40	2.86475	0.00152129	2.95192	0.00146135	3.03805	0.0152366	2.94394	0.0406137	142.712	11.1252	-3.58267	33.1117	0.569321	97.9926	0.340491	3.57644	0.0864159	41.3863	2499.83	0.000444493	0.0531154	0.0029965	0.502277	0.048915	0.472947	0.000458021	0.0495166	0.00290354	1.38157		1.51552	1.82355	644.736	699.06	6410	818	9860	818	1677	554	12980	9570	0.104017	0.191038
CHEG-1_7-8	2.845	0.0149145	2.93232	0.0139998	3.29485	0.313317	3.20076	0.315599	345.871	208.705	210.203	223.072	0.587842	99.1774	0.567018	1.36816	1.02215	1.33852	95.9356	0.000441429	0.52435	0.00325021	9.52474	0.0534248	9.2262	0.000454979	0.477539	0.00315725	9.87566		4.63281	3.21586	738.628	705.908	1282	1377	391	738	344	436	9050	9430	0.382129	0.21565
CHEG-1_13-14	2.83746	0.00535931	2.92463	0.00514154	3.00415	0.0661523	2.91004	0.0761203	138.808	48.2073	-9.15886	60.3255	0.822734	97.9558	0.67081	0.782229	0.0773112	10.1179	566.982	0.000440258	0.188919	0.00296302	2.20529	0.0488337	2.05241	0.000453786	0.175841	0.00287006	2.61954		4.41102	4.58352	734.104	737.638	915	620	542	278.7	361	181.1	9110	8620	0.315963	0.286471
CHEG-1_15-16	2.9688	0.00361037	3.05614	0.00348495	3.17232	0.062166	3.07822	0.0726789	160.588	44.2738	20.3961	55.4898	0.59562	98.1513	0.764816	5.78856	0.754795	7.66905	441.722	0.000460641	0.121638	0.00312915	1.9627	0.0492896	1.89249	0.000474197	0.114058	0.00303619	2.36465		6.97385	2.45194	777.984	682.938	3791	898	3095	837.2	2641	556.7	7850	9510	0.303952	0.191153
CHEG-1_19-20	2.83708	0.0121541	2.92425	0.0114767	3.11919	0.249874	3.02508	0.252716	226.788	179.553	84.0876	193.353	0.608987	98.749	0.630915	0.652555	0.36935	1.76677	119.237	0.000440199	0.428496	0.00307665	8.02317	0.0507133	7.76959	0.000453727	0.392557	0.00298369	8.36647		7.26957	4.06603	782.152	726.683	3670	835	1200	422	1195	281	7760	10040	0.282668	0.589742
CHEG-1_21-22	2.91324	0.0012478	3.00067	0.00120171	3.11149	0.00781179	3.01738	0.0384461	159.429	5.20878	16.3823	30.5429	0.719174	98.1727	0.267053	7.26527	0.0599172	121.255	7444.83	0.000452018	0.0428419	0.00306905	0.251447	0.0492652	0.220271	0.000465588	0.0400573	0.00297609	1.27605		1.81123	2.57515	658.528	687.01	1188	670.1	1310	398.6	399	187.8	10020	9260	0.121503	0.30489
CHEG-1_25-26	2.87999	0.00377932	2.9672	0.00359963	3.08131	0.0737691	2.98721	0.0828254	163.452	54.2734	19.1513	65.263	0.598839	98.238	0.659549	2.46376	0.406416	6.06217	362.179	0.000446859	0.131256	0.00303924	2.39771	0.04935	2.32127	0.000460393	0.121342	0.00294628	2.77675		3.05568	3.20354	701.497	705.575	745	733	599	329.4	330	176.4	8570	8610	0.216415	0.310433
CHEG-1_33-34	2.85147	0.00235915	2.93872	0.00227426	3.01615	0.0296682	2.92204	0.0479343	136.618	21.7036	-10.8172	38.8562	0.760183	97.9128	0.698012	1.43401	0.0589034	24.3451	1342.24	0.000442431	0.0827529	0.00297487	0.985107	0.0487882	0.923198	0.000455974	0.077407	0.00288191	1.6428		3.37604	3.17889	710.142	704.906	799	791	485.6	739	240.5	543	8650	8340	0.316459	0.0967353
CHEG-9	2.9205±0.0041 Ma
CHEG-9_29-30	2.84032	0.00380758	2.92755	0.00366346	3.01341	0.0562721	2.9193	0.0677088	143.675	41.9061	-3.89063	54.5209	0.649633	98.0231	0.649017	1.48593	0.163547	9.0856	527.248	0.000440702	0.134084	0.00297217	1.87016	0.0489351	1.78567	0.00045424	0.125166	0.00287921	2.32269		3.56085	4.99013	714.826	745.556	807	661	654	360	374.6	221.7	8680	9830	0.274944	0.277399
CHEG-9_31-32	2.83321	0.00432039	2.92051	0.00413242	3.045	0.058267	2.95089	0.0693753	173.98	42.1682	27.8277	54.4797	0.735354	98.3715	0.63703	1.37809	0.138288	9.96536	573.864	0.000439599	0.152525	0.00300337	1.9164	0.049573	1.80691	0.000453147	0.141529	0.00291041	2.35441		2.37801	3.73335	680.412	719.022	436.3	854	211.3	461	99.9	255.8	9130	8830	0.48921	0.236167
CHEG-9_49-50	2.90218	0.00320363	2.98944	0.00309169	3.12202	0.0517458	3.02792	0.0639935	176.222	37.1168	33.7534	49.4931	0.64198	98.3531	0.767671	2.53221	0.25501	9.92982	547.775	0.000450302	0.110412	0.00307946	1.66	0.0496207	1.59104	0.000463845	0.103444	0.0029865	2.1166		3.28979	3.84424	707.883	721.636	1018	696	538	543.7	440	403.7	9060	8290	0.311906	0.271179
CHEG-9_1-2	2.84128	0.00147533	2.92797	0.00139059	3.04617	0.0101969	2.95205	0.0390031	168.234	6.8521	22.6507	31.5332	0.833784	98.3111	0.235294	3.89488	0.0510729	76.261	4883.06	0.000440851	0.0519362	0.00300452	0.335249	0.0494511	0.291559	0.000454305	0.0475041	0.00291156	1.32314		6.69046	3.97978	773.853	724.748	9050	520.7	13140	313.9	2083	193.3	15090	8450	0.0321669	0.287166
CHEG-9_9-10	2.89463	0.00665631	2.9815	0.00595445	3.20182	0.133173	3.10772	0.138403	240.876	92.9138	102.087	103.109	0.604967	98.7983	0.324713	0.906076	0.296161	3.05941	208.304	0.00044913	0.230006	0.00315829	4.16587	0.0510238	4.03075	0.000462612	0.199759	0.00306533	4.46032		-	3.77032		719.9	8240	607	13650	291.1	2467	160.8	13620	8630	0.0651829	0.280939
CHEG-9_11-12	2.84921	0.00386903	2.93616	0.00354679	3.00736	0.0491283	2.91325	0.0618982	131.611	35.8976	-15.9997	49.6384	0.820961	97.8351	0.33367	1.18687	0.0703421	16.8729	1031.52	0.000442081	0.135823	0.00296619	1.63602	0.0486844	1.52614	0.000455576	0.120824	0.00287323	2.12776		5.53226	5.18727	755.333	749.207	2316	530	4730	283.7	1384	173.1	11440	8930	0.107475	0.297237
CHEG-9_25-26	2.94881	0.00284977	3.03602	0.0027362	3.18862	0.0453324	3.09452	0.0589259	188.332	31.6901	48.8838	44.5243	0.663435	98.4342	0.71941	1.90698	0.164084	11.622	645.843	0.000457539	0.0966636	0.00314525	1.42393	0.0498792	1.36133	0.000471074	0.0901456	0.00305229	1.9071		3.54853	3.2405	714.52	706.57	612	598	401.1	323.1	181.7	163.7	8830	9850	0.244942	0.215172
CHEG-9_35-36	2.89699	0.00375834	2.9842	0.00352314	3.13728	0.0700311	3.04318	0.0795126	191.765	50.2693	49.9954	61.1674	0.591705	98.4893	0.479792	2.14537	0.34653	6.19101	386.654	0.000449497	0.129762	0.00309453	2.23567	0.0499529	2.16118	0.000463031	0.118087	0.00300157	2.61673		5.07637	2.98175	747.168	699.396	1157	694	392.8	438.2	286	251.1	8270	8980	0.338507	0.201356
CHEG-9_41-42	2.90442	0.00261323	2.99167	0.00252786	3.05712	0.0282617	2.96301	0.0470753	125.111	20.204	-20.2834	37.6126	0.773773	97.6785	0.658369	2.71695	0.122055	22.26	1241.69	0.000450649	0.0899946	0.00301534	0.925847	0.0485501	0.857497	0.00046419	0.0845164	0.00292238	1.59109		3.20354	3.61014	705.575	716.042	638	766	374.4	551	178	331.4	8450	9020	0.298098	0.221855
CHEG-9_45-46	2.84319	0.00840306	2.93047	0.00803763	3.15463	0.173327	3.06053	0.177383	247.928	122.76	106.676	133.656	0.594278	98.8532	0.767055	1.04826	0.407032	2.57537	160.24	0.000441148	0.295615	0.00311167	5.5029	0.0511802	5.33243	0.000454693	0.27434	0.00301871	5.80457		1.95909	2.99408	664.732	699.749	936	609.2	409.8	466.4	258.2	363	9420	8580	0.294343	0.19132
CG-C-56	2.9181±0.0014 Ma
CG-C-56_1-2	2.84284	0.00394742	2.92995	0.00357404	3.05031	0.0734669	2.9562	0.0825568	170.133	54.3711	24.4041	65.6967	0.620268	98.329	0.341341	1.7143	0.291989	5.87112	380.441	0.000441092	0.138886	0.00300861	2.41213	0.0494914	2.3283	0.000454612	0.122011	0.00291565	2.79674		2.51354	2.80926	684.994	694.323	5610	780	8060	660	1418	449	13710	9770	0.0350618	0.206345
CG-C-56_3-4	2.89507	0.0021694	2.98248	0.00207896	3.1025	0.0162598	3.00839	0.0410064	167.28	10.9209	23.8079	32.2777	0.79568	98.2693	0.326752	1.65328	0.0322766	51.2223	3200.25	0.000449199	0.0749512	0.00306017	0.52489	0.0494309	0.466341	0.000462765	0.069722	0.00296721	1.36509		5.00245	2.95711	745.788	698.687	730	584	516	347.1	212.5	204.9	9260	8210	0.19799	0.236995
CG-C-56_9-10	2.83088	0.0014648	2.91805	0.00138691	3.01709	0.0126648	2.92297	0.039721	154.344	9.09269	6.98405	32.5542	0.658359	98.1659	0.260354	4.96737	0.106186	46.78	2981.31	0.000439237	0.0517549	0.0029758	0.420393	0.0491583	0.386928	0.000452765	0.0475392	0.00288284	1.36088		-	6.01769		763.446		5490		10400		2187		13740		0.132416
CG-C-56_11-12	2.99562	0.00151724	3.08297	0.00145808	3.20063	0.00720553	3.10653	0.0383242	160.363	4.2989	21.4213	29.5016	0.859454	98.132	0.208479	16.8691	0.14924	113.033	7061.85	0.000464803	0.0506604	0.00315712	0.225483	0.0492849	0.180905	0.00047836	0.0473059	0.00306416	1.23555		4.58352	2.92015	737.638	697.613	6399	601.5	11190	274.3	1480	139.1	14950	9060	0.00908675	0.326526
CG-C-56_13-14	2.88397	0.00166477	2.97114	0.00159126	3.07362	0.021484	2.97951	0.0433453	154.362	15.5709	9.75283	34.6965	0.634278	98.1317	0.440536	2.90158	0.0704547	41.1837	2418.53	0.000447476	0.057738	0.00303164	0.700038	0.0491587	0.664128	0.000461004	0.0535695	0.00293868	1.45692		5.58155	3.87971	756.183	722.459	841	487	308.5	179.6	233.2	94.7	9370	7207	0.301	0.455155
CG-C-56_17-18	2.8785	0.00213018	2.96558	0.00204965	3.07683	0.0186303	2.98272	0.0420038	161.257	13.2213	16.8504	33.5108	0.597742	98.215	0.341715	3.82215	0.135906	28.1235	1703.11	0.000446626	0.0740196	0.00303481	0.606422	0.0493037	0.564374	0.000460142	0.0691304	0.00294185	1.41031		5.21191	2.52587	749.656	685.401	3207	558	4556	357.1	893	197.6	12840	9370	0.0318943	0.279128
CG-C-56_21-22	2.89101	0.00609518	2.97807	0.0057047	3.10088	0.120345	3.00678	0.126106	169.344	87.8625	26.0745	98.3239	0.608575	98.2928	0.523301	1.07	0.293593	3.6445	232.051	0.000448568	0.210879	0.00305857	3.88692	0.0494746	3.76217	0.000462079	0.191601	0.00296561	4.20027		8.25527	2.46426	795.122	683.352	5940	941	12140	1019	1830	675	16310	10200	0.023549	0.20966
CG-C-56_25-26	2.85105	0.00320972	2.93809	0.00304946	3.04628	0.0243603	2.95217	0.0448417	160.302	16.3016	14.4589	35.3688	0.93385	98.2214	0.392692	2.15328	0.0598201	35.996	2148.12	0.000442366	0.112605	0.00300464	0.800871	0.0492836	0.696128	0.000455876	0.103814	0.00291168	1.52115		2.06998	5.51994	669.134	755.12	3749	1013	6840	723	1182	527	12970	8000	0	0.17789
CG-C-56_29-30	2.88265	0.00388326	2.96998	0.00317255	3.1081	0.0755868	3.01399	0.0844482	181.533	54.8942	38.3424	66.1298	0.610177	98.4121	0.178869	2.36117	0.441475	5.34838	357.414	0.000447271	0.134742	0.0030657	2.43565	0.0497338	2.35563	0.000460824	0.106845	0.00297274	2.80603		8.79741	4.1646	801.73	728.855	10810	442.1	23770	282.4	5796	168.3	15080	8910	0.0133146	0.29208
CG-C-56_31-32	2.85608	0.00176747	2.94364	0.00162047	3.04077	0.0175079	2.94666	0.0415192	151.923	12.5403	5.41135	33.6463	0.6981	98.1201	0.206461	2.77157	0.067528	41.0433	2576.88	0.000443148	0.0618983	0.00299919	0.576635	0.0491075	0.534282	0.000456737	0.0550625	0.00290623	1.41107		-	5.07637		747.168	6683	723	15190	945	3420	260	14390	9230	0.0681825	0.284775
a Isotopic dates calculated using λ238 = 1.55125E-10 (Jaffey et al. 1971) and λ235 = 9.8485E-10 (Jaffey et al. 1971).
b Corrected for initial Th/U disequilibrium assuming DTh/DU=0.2.
c Corrected for initial Pa/U disequilibrium using initial fraction activity ratio [231Pa]/[235U] = 3.0.
d % discordance = 100 - (100 * (206Pb/238U date) / (207Pb/206Pb date))
e Th contents calculated from radiogenic 208Pb and 230Th-corrected 206Pb/238U date of the sample, assuming concordance between U-Pb Th-Pb systems.
f Total mass of radiogenic Pb.
g Total mass of common Pb.
h Ratio of radiogenic Pb (including 208Pb) to common Pb.
i Th/U ratio of magma from which mineral crystallized.
j Measured ratio corrected for fractionation and spike contribution only.
k Measured ratios corrected for fractionation, tracer and blank.

## Sheet: Suppl Table 7 O-H-C isotopes
Supplementary Table 7: Results of O isotope investigation by laser fluorination, H isotopes (+H2O) by TCEA, and C and O isotopes by Gasbench performed at the University of Oregon Stable Isotope Lab
Chegem: samples collected by us and borrowed from Caltech repository.
WR = "whole rock," Gm = "groundmass," Gl = "glass", * Gazis (1994) manometry analyses; **whole-rock data from Gazis et al. 1996
__________________________________________________________________________________________________________________
Sample ID	Elevation (m)		δ18O, ‰ SMOW				dD, ‰	H2O, wt%	δ17O	δ18O	Δ'17O 0.5305
			WR	Plag	Gm	Gl
CG-C2-4T	2080		8.6				-116.179	2.76999
CG-C2-4QR	2120		8.7	8.6			-123.818	3.03746
CG-C-44B	2340		8				-104.409	0.255164
CG-C2-4E	2490		7				-103.438	0.348426
CG-C2-4B	2870		2.9		-0.5		-101.314	0.242961
CG-C2-4K	3050		-1.9		-0.4		-101.169	0.202235
CG-C2-4I	3145		-2.1				-115.806	0.167538
CG-C2-4H	3160		-3.9	-4.8	-7.7		-102.287	0.495011	-1.923	-3.5835	-0.02
CG-C2-4H	3160		-4.1	-7.6	-7		-102.287	0.495011
CG-C-44G	3280		2.7				-106.773	0.192852
CG-C-44G	3280		3				-106.773	0.192852
CG-C-44J	3410		4.4			1.4	-146.795	3.03401
CG-C-44J	3410		4.6			2.5	-146.795	3.03401
CG-C-44L	3430		9.5	9.3		7.8	-124*	4.33*
CG-C-44M	3450				8.7
CG-C2-10	3430		7.9				-110.5	0.246033
CG-C2-18			4.2				-112.736	0.235869
CG-C2-17A	3360		-0.3				-109.799	0.187804
CG-C2-17B	3360		-4.6		-7.2		-106.869	0.154117	-2.34	-4.4172	0.006
CG-C2-17B	3360		-4.5		-6.9		-106.869	0.154117
CG-C2-16	3345		2.6				-115.466	0.220318
CG-C2-24	3200		1.4				-108.565	0.241272
CG-C-56 (granite)	3020		3.9
Sample ID	Elevation (m)	Sample Type		δ18O**, ‰	δ18O, ‰		dD, ‰	H2O, wt%
Cheg-1	1730	glass			8.009		-113.727	1.75816
Cheg-2c	1730	"			9.571		-112.663	3.87827
Cheg-6	1625	"			7.153		-109.286	1.69372
Cheg-8	2703	"			8.674		-123.257	2.75132
Cheg-34	3285	"			6.77		-51.5112	0.0376537
Cheg-34	3285	groundmass			6.765		-114.475	0.227342
Cheg-3	1746	glass			6.997		-78.1974	0.048359
Cheg-4	1744	litophysal rhyolite			7.412		-100.89	0.736983
Cheg-7	2703	groundmass			7.495
Cheg-10	3107	glass			7.763		-128.825	2.58303
Cheg-11	3107	groundmass			8.788
Cheg-22	1790	"			5.887
Cheg-33	3100	"			2.938
Cheg-21	1819	"			6.955
Cheg-31	3410	"			7.989		-101.219	0.0591667
CG-C-44L	3430	glass		9.5	7.9		-124	4.33
(90L-107)	3430	"					-124	2.47
	3430	"					-112	4.24
CG-C2-67D	3495	"		5.9	4.8		-107	2.75
CG-C2-67G	3415	"		8.6	6.8		-117	2.66
	3415	"					-109	2.91
CG-C-44J	3410	"		4.5	1.4		-116	3.02
CG-C2-4F		"			2.5
CG-C2-1	2060	"		9.7	9.1
(CG-C-20,	2060	"			9		-99	4.33
KH91-01,	2060	"			8.8		-105	4.24
90L-105)							-99	3.97
Chegem River water							-89
Oxygen and carbon isotope analyses of carbonate xenoliths and limestones in Chegem
__________________________________________________________________________________________________________________
Sample				δ13C, ‰ PDB	δ18O, ‰ SMOW
CGcarb-1				-2.27416	11.7923	rim
CGcarb-1				-2.02804	12.0903	rimrim
CGcarb-2				-2.91329	12.3404	intermediate
CGcarb-3				-4.49204	14.7994	intermediate
CGcarb4				-4.20041	13.9517	intermediate
CGcarb5				-5.27329	15.9699	core
CGcarb-6				-5.35379	16.4358	core
Cheg-17				-2.55	12.73	marble block within ignimbrite
Cheg16				3.6	24.77	breciated limestone with yellow veins and sugary-while crystals
Cheg-24				2.26	21.03	marble contact below massive ignimbrite
Cheg-1				1.78975	16.9774	contact of limestone
Xenolith#1, 2B				-1.47825	22.1726	core
Xenolith#1, 2A				-1.24212	23.4736	core
Xenolith#1, 3				-3.41925	17.5016	intermediate
Xenolith#1, 4B				-27.4586	8.97036	CaCO2 poor rim
Xenolith#1, 4A				-26.2277	9.18586	CaCO2 poor rim
Xenolith#1, 5				-5.879	12.6894	rim
New laser fluorination analyses of Elbrus, Tyrnyauz and Zayukovo ignimbrites and lavas
_______________________________________________________________________________________
Sample	Locality		rock type	δ18O, ‰ SMOW
				Gm	Plag	Quartz	Magma*
ELB-1	Elbrus, Tuzluk Mt		ignimbrite		8.42	10.07	9.445
ELB-3	Elbrus Dzily Su		lava young, pinnacles	7.07
ELB-5	Dzhily Su		lava young	7.19	7.05		7.95
ELB-9	Elbrus		Upper ignimbrite	7.74		9.29	8.79
ELB-10	Elbrus		lava young	5.7	7.29		8.19
ELB-11	Elbrus		Upper ignimbrite			9.49	8.99
ELB-12	Elbrus		Lower ignimbrite		7.97	9.39	8.88
ELB-13	Elbrus		Lower ignimbrite		7.74	9.3	8.72
ELB-14	Elbrus		lava young	7.17	6.09		6.99
ELB-16	Elbus, Malka R		lava young		7.15		8.05
ELB-18	Elbrus, Terskol		lava young 3000m	6.74	7.23		8.13
ELB-19	Elbrus, Terskol		lava young 3500m		7.79		8.69
ELB-20	Tynyauz		Eldjurta granite		7.3		8.2
ELB-21a	Tynyauz		rhyolitic tuff		8.31	9.38,9.52	9.055
ELB-22	Zayukovo		pumice		6.84	8.04	7.64
ELB-23	Zayukovo		pumice		7.08, 6.79		7.84
ELB-24	Zayukovo		obsidian	7.92			7.9
79K**	Elbrus, western slope		ignimbrite, young			9.02	8.52
55/97	Elbrus, western slope		ignimbrite, young			9.12	8.62
55-1/97	Elbrus, western slope		ignimbrite, young		7.19	9.16	8.38
_______________________________________________________________________________________
*computed based on Plag+0.9‰, Qz-0.5‰, averaged bewteen the two when both available
**samples of V Gazeev
